# Supplementary material for: GLAD4U: deriving and prioritizing gene lists from PubMed literature
Source: BMC Genomics. 2012 Dec 17;13(Suppl 8):S20. doi: 10.1186/1471-2164-13-S8-S20 (PMC3535723; doi:10.1186/1471-2164-13-S8-S20)
Supplement: Additional file 1 — False-positive genes retrieved by querying "apoptosis" with GLAD4U. This table shows all genes retrieved by GLAD4U with the query "apoptosis" that were not among the gold standards. The table presents the rank and score of these genes and all the retrieved supporting publications. [file 1471-2164-13-S8-S20-S1.xlsx]

## Sheet: suppl_file1.txt
Supplemental File 1
GLAD4U Hypergeometric Test
Rank	Gene ID	Gene Symbol	Score	--->	Publication ID (ordered by date)
41	4193	MDM2	53.5212	--->	21051655;21051533;20849854;20849851;20832750;20822933;20708156;20659896;20657550;20644561;20547751;20453884;20453000;20380574;20370686;20308078;20173098;20172729;20153724;20110711;20089965;20081368;20019189;19965871;19955655;19945467;19941302;19934289;19861417;19784069;19759023;19657064;19656744;19648117;19639206;19573080;19560264;19541936;19541625;19524506;19521721;19470936;19448627;19433585;194…
48	1432	MAPK14	40.8288	--->	20736797;20573801;20558744;20473571;20463961;20430109;20393480;20345980;20307495;20299663;20213747;20086174;20072629;20060003;19948725;19940360;19893453;19885574;19885551;19748889;19726550;19723092;19698994;19676105;19676104;19633425;19628771;19543489;19497411;19468799;19467570;19433314;19343039;19324082;19286308;19270308;19091131;19074436;19073744;19010591;18987975;18986328;18949619;18922473;188…
49	4609	MYC	37.2798	--->	20714214;20598117;20596624;20573831;20564213;20515470;20232342;20071475;19996270;19966300;19815507;19602047;19573080;19560862;19407242;19387923;19336552;19332536;19330811;19180571;19170058;19143767;19134217;19086036;19020659;19008924;18818310;18813857;18722373;18713946;18642056;18628958;18586674;18544539;18535662;18413597;18393360;18382371;18375382;18348176;18314492;18291362;18247372;18206725;180…
54	6774	STAT3	35.2695	--->	20562100;20514402;20507639;20490331;20459702;20447714;20213502;20197401;20164027;20154216;20124472;20107204;20106947;20072652;20072651;20069389;20068065;20053772;20053726;20043094;19878271;19861436;19843641;19825993;19819066;19781773;19724924;19684620;19658181;19642906;19626047;19623660;19616333;19595668;19578748;19503092;19484147;19457567;19429240;19424782;19414409;19360334;19341726;19288493;192…
77	5580	PRKCD	23.3017	--->	20548952;20547768;20471435;20093486;19932628;19917613;19875824;19833733;19808702;19747914;19667069;19664934;19662097;19581935;19563780;19477272;19146951;19037087;19002183;18952226;18637130;18434324;18413747;18092819;17959229;17938203;17698617;17603046;17579121;17565738;17562707;17495969;17431791;17374730;17316401;17226776;17178875;17126298;17017122;16982614;16951338;16901898;16785226;16611985;165…
78	29126	CD274	23.1218	--->	20636820;20617899;20587542;20506224;20445553;20363965;19916867;19826049;19811426;19794071;19759858;19739236;19729380;19684086;19116915;19081139;19056397;18981087;18941206;18924219;18830259;18756934;18705009;18684942;18676751;18566376;18550794;18549878;18294387;18203952;18173375;17942371;17920123;17603844;17597384;17311651;17203303;17136123;16876901;16282703;16265694;15297412;14686489;14617032;128…
79	142	PARP1	22.9308	--->	20940411;20665026;20644561;20629644;20564216;20453000;20388712;20181890;20177052;20072652;20068062;20016407;19996272;19961617;19784808;19723035;19711368;19655414;19636556;19585117;19557639;19544333;19529948;19513550;19506301;19372636;19368128;19281796;19144573;19074885;19060926;18990703;18954712;18752052;18695944;18676402;18587655;18376143;18339380;18312852;18206965;18172500;18164959;17943227;177…
86	406991	MIR21	18.9856	--->	20813833;20515755;20514462;20447717;20404348;20372781;20371612;20346171;20153722;20148895;20141427;19946272;19826040;19730150;19682430;19672202;19641183;19633292;19597153;19578724;19559015;19546886;19509158;19509156;19419954;19302977;19296468;19276261;19264808;19013014;18829576;18798260;18794849;18688024;18591254;18372920;17968323;17478730;16024602
96	7295	TXN	16.1886	--->	20619274;20430109;20298786;20103619;19671194;19566940;19328186;19120277;18983687;18848838;18497292;17896802;17823364;17724081;17652454;17651689;17606900;17316609;17113580;17045827;16966583;16712525;16424062;16311508;16263712;15894171;15480426;15096327;14703116;14688353;12878985;12804587;12244325;12244106;12189205;12089063;11778846;11751890;11689443;11323689;11298454;11012661;10419473;10397171;956…
100	3621	ING1	15.3784	--->	19085961;18836436;18801192;18691180;18655775;18533182;18388957;17585055;17379210;16607280;16581770;16465410;16325212;15800978;15662138;15526165;15375504;12632089;12243754;12147653;12015309;12008079;11682605;11481424;10754201;10554029;9440695;9102209
104	80380	PDCD1LG2	14.5952	--->	20709947;20587542;20445553;19739236;19729380;18566376;18479731;18203952;17597384;17311651;17203303;17136123;16598819;16278812;14724428;14515261;12893276;12538684;11283156;11224527
118	5595	MAPK3	13.1341	--->	20726858;20616308;20512084;20490331;20201065;20126471;20074640;20072648;20038816;20009539;19956840;19910580;19833733;19777442;19676104;19649722;19619936;19610261;19597469;19588500;19543489;19457236;19407222;19298651;18981248;18715846;18563362;18559923;18516291;18434324;18414015;18378312;18372245;18263590;18245228;17967787;17942603;17942397;17938255;17932312;17884340;17879163;17825787;17543571;175…
122	407040	MIR34A	12.6942	--->	20470934;20089965;19921694;19714243;19632201;19461653;19443717;19347736;19258450;19006648;18941118;18834855;18803879;18755897;18719384;18505919;18504438;18451145;17554199;17540599;17540598;17297439
132	5747	PTK2	11.0816	--->	20959405;20576130;20400979;20389021;20160475;20140743;19857493;19737461;19671193;19563023;19500106;19479902;19471549;19199036;19147981;19141860;19032871;18922979;18493017;18452580;18414015;18322799;18292781;18263593;18247360;18206965;18078954;17904248;17888894;17879163;17443665;17327229;17113264;16899713;16842883;16581250;16523241;16452200;16247468;15855171;15778501;15743500;15736429;15640164;153…
134	11186	RASSF1	10.8341	--->	20800603;20697344;20471512;20453000;20086174;20069457;20042089;20038516;19962312;19795445;19652091;19506903;19223555;19221469;19148529;19062280;18824877;18566590;18474619;18469797;18349282;18347058;18172292;18071316;17889669;17538946;17523078;17477876;17320110;16810318;16510573;16344548;16316825;16140931;15949439;15867337;15799820;15469871;15145946;15109305;15075335;14961078;14871978;12762840;126…
135	5783	PTPN13	10.7968	--->	20620960;20453000;20039457;19892796;18195016;18038312;17657516;17638892;16888780;16498403;16306044;15894934;15782144;15371306;12724420;12354757;11959286;11696979;11106428;10918185;10660140;10544233;9079683;7536343
140	1111	CHEK1	10.4281	--->	20644561;20599444;20514472;20495005;20453000;20068082;20053681;19778378;19694479;19628579;19615254;19584159;19401701;19242509;19119425;18820127;18671143;18642443;18632613;18566216;18550533;18317453;18239674;18159231;18071310;17684142;17611684;17290223;17157788;16927022;16873548;16732333;16652144;16649252;16280359;16159883;16123041;15735702;15688426;15659650;15601819;15539958;14759516;12813133;120…
151	55145	THAP1	9.4732	--->	20865765;20669277;20211909;20200153;20144952;20083799;19908325;19908320;19345148;19345147;19182804;18073205;17003378;15863623;12717420
157	85365	ALG2	9.1852	--->	20691033;19520058;19383317;19013425;18936101;17889823;17196169;17045351;16957052;16004603;14999017;12445460;11883939;11278427
166	208	AKT2	8.51895	--->	20514445;20409325;20167810;20133737;20018949;19713527;19079138;18842333;18048359;17895832;17535800;16524887;16402276;15111130;14973226;14645242;14637151;14612499;12733712;12697749;12545160;12524439;12482965;12480711;12114503;12048203;11994280;11445557;11208609;11156964;11139588;9736715;9394803
168	2272	FHIT	8.36372	--->	20690795;19622739;19418484;19286306;19004824;18985481;18953408;18595145;18319262;18299890;18221322;18091387;18006149;17382535;17380463;17373735;17348444;17328863;17142325;16990010;16864578;16740775;16698048;16533421;16513840;16231322;15949315;15674328;15633221;15489891;15361849;15044096;15007172;14991669;12890991;12833632;12090476;12048684;11902576;11891319
169	10413	YAP1	8.36008	--->	20016275;19705503;19371381;19111660;19015275;18953429;18725387;18703216;18640976;18617895;18280240;18175224;17974916;17889654;17823615;17110958;16894141;15893728;12535517;11278422
170	958	CD40	8.35405	--->	19751723;19592656;19573080;19479954;19397878;19336218;19171874;18796631;18705404;18606651;18603231;18593367;18495129;18253927;17999420;17534894;17446175;17376892;17319699;17225862;17199090;17154264;16964404;16901543;16429118;16213477;16142355;16033859;15994291;15808676;15749123;15611322;15339846;15153777;14747545;14612943;14557256;14515262;12905492;12855571;12686591;12637493;12624779;12604404;125…
172	5925	RB1	8.34672	--->	20594292;20558744;20453000;20428774;20372802;20336668;20226085;20157766;19802012;19723065;19648117;19633425;19588502;19144636;18794899;18632617;18431743;18360108;18332869;18305152;18073205;18048012;17916908;17704056;17695524;17686574;17616526;17523078;17490733;17455244;17297463;17274640;17183714;17145812;16824683;16368535;16332962;16303160;16212876;16205627;16186801;16042572;15811853;15809752;157…
176	3958	LGALS3	8.02649	--->	20800603;20565834;20401558;20144269;19843071;19723119;19699526;19286570;19207946;19199318;19137262;19124005;19074869;19064001;18988806;18757439;18676377;18594826;18581271;18542048;18418527;18302943;18292532;18288410;17592963;17544840;17534895;17420249;16804396;16738336;16651632;16600178;15843888;15604089;15326483;14961764;12878156;12375039;11839755;11724777;10961987
179	3622	ING2	7.68321	--->	20676127;18951897;18451145;18160212;17469822;16782091;16755297;16488987;16465410;16387653;15748897;15356280;12859901;11481424
180	291	SLC25A4	7.66951	--->	20528917;19965780;16556444;16511342;16492162;16429131;16120388;15832179;15817944;15638722;15231833;15142377;15033717;14729611;12750404;12750393;11287411;11193032;11175251;10620603;9748162
183	2475	MTOR	7.58476	--->	20809949;20537536;20488790;20453000;20395440;20372862;20299603;20182617;20081105;20061787;20009539;19966861;19881535;19815051;19789631;19771169;19615795;19587219;19564927;19553685;19535348;19446321;19225536;19203829;19147772;19078992;19054297;19020722;18929564;18826385;18824293;18776922;18715846;18652687;18563337;18548093;18511708;18395956;18339899;18339839;18048359;17996122;17990907;17942603;175…
187	9518	GDF15	7.39814	--->	20800603;20431030;20385121;20357380;20130018;19401523;19375854;19125423;18801729;18550273;18264720;17050687;16699947;16397141;16286461;15757899;15677629;14662774;14575402;12941831;12514175;12082608;11994274;11895857;11259636;10777512
189	6416	MAP2K4	7.32229	--->	20554746;19265040;18408005;17675521;17389591;17158870;17110930;16709574;16167336;15866172;15737736;15670787;15328343;15256484;14716300;12714585;12223490;12189133;11707464;11090355;10521444;10489373;9331070;9182538;9002521
191	10456	HAX1	7.10161	--->	20631090;20171186;19913549;19680265;19679660;19524642;19254774;18971376;18399350;18319618;17929250;17187068;17010949;16857965;12787133
208	3659	IRF1	6.2649	--->	20457620;19851330;19642896;19548631;19404407;19056926;18401423;18084608;17942705;17918184;17852336;17617740;17016442;16914093;16223733;16085646;15878912;15710386;15576464;15548708;15511228;15241475;15173018;14993214;12711307;12433281;12191570;11948194;11846974;11721695;10438822;9865486
213	5347	PLK1	5.91927	--->	20624918;20470222;20427271;20198330;20145140;19855194;19775446;19739117;19706541;19690138;19668228;19554017;19289504;19004025;18820703;18625707;18616938;18547964;18418051;18329369;18297112;18278450;18174154;18056432;17943598;17495026;17434144;17351902;16966375;16927022;16873548;16648550;16630118;16478733;15923617;15766665;15661849;15458642;15024021;12732729;12592388
223	3316	HSPB2	5.62202	--->	20101233;20065497;20043073;19930842;19901540;19656912;19331697;19325007;18651163;18494762;18299320;17974989;16598774;12897149;12700631;12611892;12510153
226	1147	CHUK	5.59771	--->	20501937;20378831;19854138;19728335;19573080;19074436;19050262;18952893;18593939;18571841;18560356;17507655;17452332;17439942;17434128;17363905;17237443;17182689;17138672;15856023;15808510;15802604;15601829;15494311;15469934;15389589;12459277;12411322;12048203;11594795;11113112;11095741;11002417;10747982;10723127;10485711;9744859
232	5300	PIN1	5.36202	--->	20110589;19940183;19904610;19668231;19122240;18676833;18635547;18039859;17938171;17906639;17670986;17626162;17624454;17468107;15964795;15474361;15175157;12579289;12540053;12397362;12397361;11988841;11774038;11741599;11533658;11432833;11326318;10939594;10391244
234	3091	HIF1A	5.32347	--->	20943999;20800603;20706634;20661221;20659427;20651983;20644561;20513003;20453000;20429620;20403915;20393480;20206160;20174965;20164027;20150769;20110409;20075985;20028863;20020496;20018172;20007689;19962963;19892848;19845827;19838207;19789263;19786016;19724845;19720740;19680224;19602039;19549990;19529947;19484260;19447872;19445542;19417024;19293442;19265035;19223463;19211554;19130303;19128456;190…
238	10000	AKT3	5.15482	--->	20647317;20167810;20018949;19713527;17895832;16524887;15698844;15579468;15466193;14637150;11994280;11489829;11208609;11156964;10208883;9394803
239	5268	SERPINB5	5.12444	--->	20211623;19906413;19728335;19147537;18931702;18698492;18665036;18247378;18234645;17458898;17446556;17189399;16540429;16329135;16049006;16007219;15907209;15713631;15688005;15353310;14991928;12644823;12037665
241	1958	EGR1	5.0605	--->	20087343;19885607;19837979;19724854;19276347;19074849;19032775;18830406;18434015;18316600;18027854;17967787;17932312;17599039;17559061;16995904;16831524;16741963;16091742;16079301;15616591;15548700;15517593;14744935;14662774;12958075;12890669;12729460;12706485;12439908;12165491;12065847;11909874;10806043;10671503
242	4613	MYCN	5.054	--->	20409325;20180881;20145147;20017904;19885598;19724862;19401549;18591937;18504438;18488021;17327229;17172827;17055458;16912192;15833843;15644444;15632181;15314226;15258910;14719101;14645238;11826111;11602341;10597290;10407192;10229200;9856457
246	3490	IGFBP7	4.83287	--->	20535151;20440262;19919630;19710688;19374835;18981723;18267069;17465992;17312390;17048309;15077158;14633696;12592389;12065244
249	3014	H2AFX	4.76981	--->	20372780;20351298;20053681;20023412;19952118;19513550;19446503;19305155;19234442;19180575;19064695;19020308;18955500;18616816;18001825;17709392;17594478;17203247;17145805;17106266;16426422;15905198;15816840;15707990;15655354;15485898;14519663;12915485;10734083
250	7316	UBC	4.7434	--->	18695251;18632609;18621737;18570872;18566590;18559494;18519678;18515077;18503636;18458088;18453590;18374639;18369366;18362350;18359851;18348865;18329369;18309296;18296647;18239673;18230607;17974989;17967870;17942705;17936707;17936559;17670986;17635667;17595347;17592138;17500067;17470788;17387721;17380154;17353187;17332776;17164290;17113081;17110958;17098746;17059562;16980304;16979136;16936264;168…
251	4233	MET	4.70912	--->	20661223;20514461;20406949;20370683;20198305;20164843;20126471;20085644;20072648;20067553;20019837;19834061;19651775;19502802;19470725;19359592;19165419;19139719;19074879;19006648;18992144;18990695;18813782;18628476;18628208;18456660;18187039;18059365;18053801;17981731;17704785;17673463;17332337;17132227;17062641;16953230;16951184;16278380;16186806;16158056;15911745;15760460;15546961;15542841;126…
252	7465	WEE1	4.69201	--->	19821025;18820127;18385244;17764157;17687495;16533053;16429131;15817944;15735702;15735666;15265780;15254189;15142377;12525641;11839808;10564259;9618490
254	5602	MAPK10	4.60074	--->	18408005;17670986;16611996;16481105;16249883;15246824;12818176;12189133;11823425;11322657;11090355;10756100;9739089;9403476;9349820
260	647859	LOC647859	4.51269	--->	16936383;16936378;16735463;7552146
261	1965	EIF2S1	4.40892	--->	20154146;19846675;19754954;18234281;18082745;17361185;17274640;16982605;15476887;15330758;15060162;12687390;12601012;12499843;11985496;11555640;10734073;10432301
263	260434	PYDC1	4.37426	--->	18031289;16905547;16403450;12656673;11166558
264	467	ATF3	4.37311	--->	20581861;20167600;19219066;18922905;18755691;18255255;17952119;17599613;16613840;16306208;16291753;16286461;16079301;15933712;12392999;12161427;11726207
266	10524	KAT5	4.36436	--->	20542002;20507282;20100829;19308289;19169279;18499675;18485870;17709392;17189186;16698308;16601686;16387653;16001085;15985650;15647280;12551922;12036595;12032152;11927554;11416127;10966108
269	115650	TNFRSF13C	4.3041	--->	20460528;19573080;19074885;18775026;17963166;17154264;17119117;16914324;16769579;14512299;12374279;11869903
271	10825	NEU3	4.26998	--->	20800603;19588508;18820643;18651674;18023981;17827720;17334392;16428383;16241905;12149448
272	9537	TP53I11	4.24723	--->	19096915;17482569;16170329;15225615;12883691;9305847
274	26524	LATS2	4.16779	--->	19937137;19855428;19739119;19501585;18927464;18565851;17049657;15688006;15265683
276	7917	BAG6	4.15346	--->	20800603;20453000;20385987;20106900;19018758;18852879;18757527;18056262;17403783;16777091;15451437;14960581;11587531;11230127
277	545	ATR	4.13234	--->	20453000;19372558;19242509;19119425;19074885;19004803;18985806;18625709;18550533;18536714;18162465;18003706;17157788;17140287;16968694;16738325;16713580;16461339;15933716;15680327;15650754;15485898;15374968;15195100;14755251;12915485;12773400;12679521;11709713;11551930;11459832;11163154;10951572;10859164
279	51564	HDAC7	4.06712	--->	19355988;18625722;18463162;18458084;18339811;17947801;16980305;15738054;15623513;15364908;12753745;12551922;10922406
281	1537	CYC1	4.02139	--->	16699948;16511342;14966123;12788227;12750404;12750393;12096338;12095993;11790791
284	7874	USP7	3.97543	--->	20153724;18833293;18716620;18566590;18418047;17936559;17927229;17380154;16845383;16111684;15942648;15808506;11923872
286	5170	PDPK1	3.95237	--->	20133737;17848913;17468049;17314099;16251192;16207722;15802604;15122200;14749367;14585963;12524439;12048203;11781095;11779851;11715018;11445557;11313365;9812896;9637919;9381178;9094314
287	595	CCND1	3.94136	--->	20822933;20644561;20581865;20515940;20512928;20459741;20453000;20429623;20380574;20231315;20072652;19940156;19935879;19885547;19795398;19728335;19724860;19723065;19638577;19633425;19602458;19575018;19573080;19440933;19336552;19302219;19203829;19166930;19143767;19096232;19091404;19086036;19074885;19020753;18949380;18942709;18819000;18695676;18491248;18467434;18431519;18413773;18327303;18327210;182…
290	27181	SIGLEC8	3.89944	--->	20087405;19458105;19178537;18036650;17690326;16157303;12609831
295	891	CCNB1	3.85387	--->	20808790;20526282;20453000;20368335;19968870;19855194;19609944;18820706;18671143;18491248;17513602;17466630;17388661;17373649;16237118;16142332;15790566;15265780;15215233;12515609;12424202;12124778;11878934;11642719;11260656;9244350;8524869;7666531;7474080
298	10971	YWHAQ	3.76238	--->	20069457;19996285;19935702;19592491;19173300;17389761;16888623;16581770;15883043;15694340;15494392;15265780;15023544;12911633;12816952;12535517;12426317;11864996;11266503;10066823;9369453;8929531
303	1263	PLK3	3.55443	--->	19556223;18650425;18482256;17804415;16478733;16388739;15671037;11971976;11709713;11551930
306	4149	MAX	3.51589	--->	19086036;17274640;16352593;15302589;15258910;12584560;11602341;11535131;11208609;10918583;10597290;10229200;9115440;8861962
307	2621	GAS6	3.47608	--->	20126470;20048160;19922767;19657094;19132213;18680538;18174285;16723520;16556867;15605394;15130893;9259426;8637702
309	9927	MFN2	3.44466	--->	20804729;20580691;20514460;20339081;19168699;18480994;18336293;18092941;17718388;17697539;17537722;15878861;12499352;9039502
310	8493	PPM1D	3.43727	--->	20093361;18482988;18328948;17977650;17936559;16912047;16311512;12021785;12021784;11101524;9177166
312	83605	CCM2	3.3924	--->	19755102;19688696;19199464;19088124;19088123;18300272;17657516;16769843;16239636
313	6424	SFRP4	3.3924	--->	20403915;19480240;19146776;18938133;18592156;18166153;15705870;10728394;9409757
314	338322	NLRP10	3.37801	--->	20393137;19544093;15096476;12766759;12563287
318	3004	GZMM	3.32586	--->	20406824;19542453;19103589;16818775;15028722;8929545
323	2194	FASN	3.21788	--->	20511185;19893031;19517019;19318631;18838960;18796435;18682509;18281512;18281474;18239060;18211286;17618296;16582625;15897909;15254710;15235125;14689581;12839976;11034606
324	823	CAPN1	3.21209	--->	20041182;19617626;18806756;18726991;18165173;17195093;16908521;15590628;15488707;15302874;14612448;12843408;12358155;12000759;10830966;8993318;8954122
326	3965	LGALS9	3.16597	--->	20484929;19005181;18401566;18050192;17449641;17167046;17069754;14758084;12646627;12115481
330	5163	PDK1	3.11661	--->	20643654;20197379;19920149;19146951;18495460;18298949;18184863;18003900;17327236;16517405;16251192;11781095;11313365
333	7357	UGCG	3.10056	--->	20540746;18155680;17709137;15661399;14766899;12873973;10945987
335	9020	MAP3K14	3.05001	--->	20682767;20501937;20348096;18022362;17729113;16009713;15084608;15001576;12049732;11002417;10921914;10521444;9927690
339	6423	SFRP2	3.02138	--->	20682398;20501806;20403915;19458075;18592156;18404682;17848950;17410438;14709558;10980594;9391078
340	9770	RASSF2	3.0111	--->	20368356;19962960;19555684;19525978;18294275;17320110;16012945;12732644
344	10940	POP1	2.9891	--->	20453000;12483731;11694598;10199568;9725903;8918471
345	406948	MIR15A	2.97166	--->	20621999;19549910;19498445;19148136;18449891;18362358;16166262
350	5289	PIK3C3	2.94579	--->	20529838;20453000;18957027;18048384;17589504;16874027;16524887;16390869;11994280;11156964;9394803
353	57048	PLSCR3	2.93569	--->	18491232;18256029;17226776;14573790;12649167
356	5604	MAP2K1	2.91594	--->	20512084;19567590;19014680;18329369;17419998;17101779;16810323;16313339;15866172;15757891;15657353;15638726;15572374;15557124;15538402;15520859;15302887;15297310;12839928;12792650;12689928;11891225;11278389;10799874;10489373;9733512;9553107;9069267
357	1316	KLF6	2.89335	--->	20660366;20453000;20014424;19435908;19328586;19097929;18755691;18719336;18596922;18521079;18250346;17347668;17113081;16872311;15824733
358	5295	PIK3R1	2.84694	--->	20800603;19885597;19747165;19286672;18711014;18374639;18328427;17570359;17006756;16843263;16524887;16412560;15741161;15638726;15351743;15192701;12933816;12734410;12714585;12644569;12637493;12186904;11994280;11986952;11865050;11850823;11741599;11689886;11156964;10921882;10579793;10527852;10459020;10383151;10377409;10086340;9774657;9435577;9394803;9356464;9312149;9223670;8918464
362	126204	NLRP13	2.80738	--->	19074885;12766759;12563287
363	441925	BECN1P1	2.80738	--->	20589936;20564222;20529838
364	5564	PRKAB1	2.80702	--->	20083895;19963029;19911004;19896469;19843515;19477172;19225536;19037093;18729810;18715874;18439900;18328803;17513605;17459875;15896711;14985505;14651849
366	824	CAPN2	2.76014	--->	20453000;20041182;19861418;19074885;15302874;12000759;11673052;11517928;11387205;10830966;10671558;9337844;8954122;8900201
368	10928	RALBP1	2.75376	--->	19626587;19417134;19375851;19073149;18474607;17993611;16227629;15707977;12887920;12632061
371	84447	SYVN1	2.72022	--->	20237263;18369366;18235538;17582219;17170702;17059562;16786162;12975321;12459480
374	7296	TXNRD1	2.68267	--->	20160040;19766715;19654027;18382651;18187038;16481328;16424062;15123685;13679440;12574159;11953436;10786696;9774665
377	3438	IFN1@	2.62887	--->	18698163;18632618;17852408;17617740;17158029;16260419;14726404
378	311	ANXA11	2.61739	--->	19484149;19345290;19165924;18690218;18256029;15197175;12445460;11883939
380	57103	C12ORF5	2.58772	--->	19713938;18945750;16839880;16839873;16140933
386	9064	MAP3K6	2.54491	--->	18327563;17210579;11689443;9875215
387	166824	RASSF6	2.54491	--->	19797269;17404571;17367779;15574778
389	1831	TSC22D3	2.52708	--->	20018851;18499442;15705665;15031210;12391160;11468175;11313722
390	1982	EIF4G2	2.48501	--->	18722383;18491231;18450493;17195095;12703993;11943866;11175261;10611228;9032289
392	4602	MYB	2.46523	--->	20647765;20622260;20547751;20531406;20142358;20027603;19841262;18408764;17599807;15927960;15778089;15509555;15082531;11848471;10747903;10378697;9823328;9809063
393	8428	STK24	2.45944	--->	20124694;19782762;19604147;18040775;15304321;12107159
395	3059	HCLS1	2.44604	--->	15795233;15710041;15022330;11988074;11689006;10806407;10066823;9104825
398	60485	SAV1	2.43893	--->	19950692;19212654;16930133;15688006;12202036
399	407975	MIR17HG	2.43893	--->	20305691;20008935;19696742;15944709;15944707
400	126205	NLRP8	2.43429	--->	19074885;12766759;12563287
402	10382	TUBB4	2.43064	--->	18553364;16526095;15698476;15691386;15331610;15188402;12486001
404	8505	PARG	2.43064	--->	19571039;19389396;18407589;16963444;16526943;15868399;11053413
405	9113	LATS1	2.43064	--->	20453000;19739119;18640976;17049657;16007220;15688006;12624101
406	406950	MIR16-1	2.43064	--->	20621999;19498445;19250063;19148136;18449891;18362358;16166262
407	7078	TIMP3	2.42461	--->	20417062;20346171;19962668;19406980;19296468;19148529;18566294;18344519;18316197;17592394;17209433;17206475;17080297;16858683;15879156;12845640;12687014;12372614;11827969;7925969
408	9314	KLF4	2.40019	--->	20551324;20519630;20385121;20356845;19544095;19503094;19361279;17508399;17016435;16507986;15805274;15674344;15051827;12901861;12776194
409	3397	ID1	2.38903	--->	20003244;19926394;19644139;19643984;19551863;19288008;18922905;18674781;18559972;18413773;18158619;17855368;17537403;16894355;16506209;16287090;16189525;16123120;14742319;12881706
411	1509	CTSD	2.37019	--->	19854241;19487283;18566385;18566016;18494001;18396902;18387691;17395004;17340625;16850161;16685649;16331270;16263712;16046058;15668295;15318816;14767531;12782632;12185597;12011767;10849758;10508159
412	5359	PLSCR1	2.36577	--->	17712045;16260419;15308560;14766753;12605885;12031648;12010804;10770950
413	8013	NR4A3	2.36577	--->	20668010;20411565;19720740;17515897;16945922;16223362;8570200;7811288
415	5499	PPP1CA	2.3559	--->	20516061;19094064;17274640;16874461;16619035;16550609;14645548;12931191;12724406;12115603;12016208;11564868;11390485;10811615;10637318
416	22863	ATG14	2.34935	--->	20713597;19270696;19050071;18843052
418	57534	MIB1	2.34908	--->	20442586;20018188;19710364;17324930;15048887;12351649
419	11073	TOPBP1	2.34203	--->	19289498;17006541;16831524;15188402;15075294;12810625;12773567;12697828;11756551;9039502
420	238	ALK	2.33186	--->	20393185;19717436;19535344;19531656;19423729;19286999;19074885;18974134;18923525;18594010;17537995;16880530;16825495;16254137;16153455;14656879;12036886;11850821;11809760
421	3320	HSP90AA1	2.3145	--->	20663926;20210521;20159553;20007907;19952121;19855434;19764559;19142186;19136058;19011619;18820127;18386162;18245548;17974989;17957250;17956728;17707089;17324930;17299090;17210713;17083915;16923571;16698020;16314389;15972449;15894266;15782121;15618521;15613472;15526284;15020715;15001580;14614132;12586360;11779851;11447118;10995457;10934467;10903152;10744744
422	8328	GFI1B	2.30344	--->	20124515;17420275;17272506;15507521;12351384
425	5524	PPP2R4	2.27688	--->	20673369;19940183;19890961;19234487;18292600;17333320;15965230;15817944;15638722;15225643;12952889;11956189
426	2905	GRIN2C	2.27429	--->	16697675;16481105;15749123;11606043;11483648;10479680;10197777;9745929;9651389
428	6041	RNASEL	2.26464	--->	19961052;17400356;17237228;17224235;17200614;17115900;16166078;16156900;14570908;12590567;11799394;11585831;9862963;9856285
429	145908	LOC145908	2.25631	--->	16478982;15153943
430	4663	NA	2.25631	--->	15107016;12775719
431	497231	CLN9	2.25631	--->	16303764;15349861
433	116986	AGAP2	2.25214	--->	18469807;17297440;17151107;16841086;15951849;15118108;14528310
434	648	BMI1	2.25159	--->	20551323;20530672;20428793;20426791;20308890;20145620;20035051;20015867;19934271;19806792;19605626;19556423;19543317;18156489;17625597;17454639;17148583;16963837;16501599;14536079
437	1236	CCR7	2.24019	--->	20029460;19615795;19136936;19074885;16802356;16278415;16278374;16272303;16225771;15972662;15569314;15265234;15059845;12486098;11970971;10861057
438	1387	CREBBP	2.21121	--->	19578754;19166313;18765668;18552833;18485870;17825790;17579344;17434128;16926151;16707484;16672767;16651533;16543236;16417649;16291753;16219677;16146763;16035254;16001085;15808510;15782138;15710329;15687488;15619633;15607964;15522869;15142377;15140884;15073328;14759370;14720327;12748276;12700228;12634356;12242694;12165799;12142048;12015309;11823864;11799127;11740489;11739381;11266503;10848577;105…
439	4502	MT2A	2.19134	--->	20038220;19572214;19433272;19062161;18996371;18208603;17914565;17224279;16402917;12970870;12646258
440	5935	RBM3	2.17935	--->	20727170;19770690;19277990;18427544;16552754
442	407042	MIR34C	2.17927	--->	20198305;19632201;19461653;18451145
444	55859	BEX1	2.17927	--->	19028701;16818640;16498402;12911636
445	8475	EPR1	2.17927	--->	15112339;12441269;10891443;9556606
446	857	CAV1	2.1694	--->	20543983;20395445;20392844;20187291;20127227;19893453;19816600;19787257;19767411;19706615;19679565;19609943;19244345;19061949;19002186;18992712;18296864;18258603;18203815;17942630;17935714;17906498;17855368;17785436;17662641;17287217;17190831;17111160;16979166;16951145;16857240;16608879;16480767;15592498;15314095;15263006;14645548;14576164;12816877;12730243;12186899;11498016;10086342
448	6489	ST8SIA1	2.16936	--->	19125296;18261989;16862187;15319364;15196944;15175338;9287216
449	10659	CELF2	2.16936	--->	18325984;18292181;18258790;15033780;12535526;11414768;10524244
451	147923	ZNF420	2.15801	--->	20713054;19629643;19377469
453	84306	PDCD2L	2.15801	--->	18486760;17393540;16311922
457	3099	HK2	2.14564	--->	20347420;19723875;19579598;19049977;19033437;18772588;18535403;16551620;15710218
459	8260	NAA10	2.144	--->	20154145;19716809;18991565;18794801;17161380;16518407;16279846;15496142
461	7913	DEK	2.13903	--->	20215548;19679545;19229864;19223548;19036808;18332104;18227428;17685435;16894028;12595566;12031912
462	6195	RPS6KA1	2.12451	--->	20048145;19675165;19150432;16738324;16282323;16223362;16213824;15121878;15073170;12897128;11139588;10949026;10880354;10723127;10521512;9381178
463	79728	PALB2	2.10726	--->	20871616;20871615;20180015;19748364;19609323;19584259;19423707;19383810;19268590;19011769
465	10857	PGRMC1	2.09048	--->	19797399;19417032;18782852;18440126;18319313;16234411;14523988
467	10461	MERTK	2.08453	--->	19922767;19643988;18587056;18250462;18039660;17626743;17047157;15188402;9891051
468	2906	GRIN2D	2.08453	--->	16697675;16481105;15749123;11606043;11483648;10479680;10197777;9745929;9651389
469	660	BMX	2.07581	--->	20206622;18413754;16186805;14676838;11877430;11382770;11278797;10962576
472	4791	NFKB2	2.03525	--->	20598117;20353939;19573080;18781579;18466468;17476277;16990795;16751281;16651533;16108830;15799966;15103018;12835724;12389034;11980335;11468175;11385624;11299302;10799874;10723127;10671224;9895331
476	55626	AMBRA1	2.02931	--->	20921139;17622796;17603510;17589504
477	117145	THEM4	2.02931	--->	19679565;19604401;19168129;17615157
479	4303	FOXO4	2.02542	--->	19244250;18665269;18648506;15824087;15688030;12192052;11884591;11777915;11435445
480	51701	NLK	2.01522	--->	20512928;20061393;19514049;15082531;14720327;12901858;9448268
481	4084	MXD1	2.01023	--->	18203738;17998413;12824180;12538578;11602341;11430826;10918583;10229200
482	8553	BHLHE40	2.01023	--->	20863812;17376295;16462771;15994878;15223310;12754744;12119049;11668339
483	6591	SNAI2	1.9999	--->	20622260;20418652;19784072;19448627;18628477;17984306;15337769;15314165;10866665;10518215
485	51807	TUBA8	1.971	--->	15698476;15691386;15331610;15103018;12486001;11146551
486	2547	XRCC6	1.96014	--->	20493174;20453000;19794960;19265193;19177010;19074885;18546291;18362350;18303113;17714764;17671430;17617666;16440001;15905197;15827325;15782130;12867423;12551933;12324457;11406603;11158303;11070027;10213687
488	84790	TUBA1C	1.95955	--->	15698476;15691386;15331610;15103018;12486001
489	3308	HSPA4	1.94462	--->	20735358;20132183;19764559;19620938;19604401;19017364;19001415;18651163;18439902;17715156;17616937;17278883;17274640;17167422;16579839;16314389;14987991;11116152;10934467;9305631;7906708
491	338323	NLRP14	1.93961	--->	19074885;12766759;12563287
492	27244	SESN1	1.93961	--->	20800603;9926927;7938006
493	4780	NFE2L2	1.93353	--->	20805228;20644561;20608163;20511222;20418481;19844581;19751820;19706542;19669099;19643729;19576171;19417020;18829555;18572023;18202225;18172853;18036733;17562481;17109620;17077087;16950787;16137655;15525690;14985350;14517290;12556532;10510468
495	328	APEX1	1.92197	--->	20919954;20644561;20453000;20354815;20332233;20133634;19846872;19787261;19470598;19324449;18515104;18208837;18179823;17974506;17685223;17479230;17332344;17324338;17222938;17040931;16973282;15824325;15706084;15694346;15210853;14599768;12842873;12628186;12555094;12524539;12384995;12230304;12058277;9108029
497	8741	TNFSF13	1.91713	--->	19828625;19806256;19573080;19074885;18838478;18366696;16916610;16914324;16087247;15070697;14978135;14504101;12411489
498	51588	PIAS4	1.91286	--->	20661221;20471636;16816390;16793547;15976810;15251447;12740389;11781839;11388671
500	9711	KIAA0226	1.89567	--->	19550146;19270696;19270693;9039502
501	553115	PEF1	1.89567	--->	12445460;11883899;11278427;10486255
502	79623	GALNT14	1.89567	--->	20800603;20179215;19805900;17434446
503	81027	TUBB1	1.88954	--->	19996274;16526095;15698476;15691386;15331610;12486001
504	5920	RARRES3	1.88954	--->	19245694;17762858;17196792;15856468;12928434;10687848
505	5531	PPP4C	1.88954	--->	19539371;18715871;18424272;18347064;15331607;9837938
506	10769	PLK2	1.88954	--->	20054236;19706541;17912033;17706602;12972611;12897130
507	10131	TRAP1	1.87462	--->	20647321;19948822;19217207;17853063;17579517;16551573;15292218
508	826	CAPNS1	1.87462	--->	18761085;18544539;18234454;12358155;12121983;11673052;11517928
509	116444	GRIN3B	1.87462	--->	16481105;15749123;11606043;11483648;10197777;9745929;9651389
512	10376	TUBA1B	1.85925	--->	19996280;15698476;15691386;15331610;15103018;15032605;12486001;12087096;11146551
513	1457	CSNK2A1	1.85799	--->	20671611;20356928;19726289;19723109;19616514;19556345;18710613;18574673;18566754;18566753;18560764;18242640;17629615;17309103;16874460;16873060;16751801;16342410;16325853;16193064;16133877;15818404;15740749;15287743;14962846;12876286;12191471;11988074;11827176;11827168;11713579;11709713;11583622;11535131;10961987;10951572;10938077;10806407;10471512;9990034;9115440
514	1643	DDB2	1.85214	--->	20398405;20013802;19541625;19428372;18089819;16260596;15856024;15644494;14560002;12553360;11852074
518	7020	TFAP2A	1.81505	--->	20607706;19363595;19115315;18358093;18042070;17695722;16533807;15548692;14752511;14551210;12595566;12226108;11604514;11438643;7729426
519	25803	SPDEF	1.81244	--->	20139077;19830706;19786015;19203193;18567002;12907642
520	427	ASAH1	1.80887	--->	20520628;19905902;18477771;15088070;10974027;10959093;9838138
521	116179	TGM7	1.8013	--->	7906657;7688299
523	56286	DAD1P1	1.8013	--->	12752258;11912161
524	23572	PRG4	1.8013	--->	20800603;10441517
525	7158	TP53BP1	1.78144	--->	20644561;20453858;20453000;20385987;20351298;20106900;19876065;19806024;19074885;16901786;15856006;15542852;12646190;10646849;9748285
526	84707	BEX2	1.77552	--->	20482821;19711341;17638883;16818640
527	407050	MIR93	1.77552	--->	20519629;19486339;18974142;18328430
530	199713	NLRP7	1.77042	--->	20800603;16874523;16462743;12766759;12563287
531	5611	DNAJC3	1.77042	--->	20554776;18568130;12601012;12034040;11116152
532	5514	PPP1R10	1.77042	--->	20516061;20372802;18360108;17318220;10637318
533	29997	GLTSCR2	1.77042	--->	20042497;17890897;17657248;16971513;15355975
534	7405	UVRAG	1.77042	--->	19270696;18843052;18641390;18552835;16799551
537	84617	TUBB6	1.76003	--->	16526095;15331610;12486001
538	25807	RHBDD3	1.76003	--->	19212622;17117413;15105437
540	5600	MAPK11	1.75698	--->	19082897;17380123;17254968;15708845;15273249;14557269;14522966;12510156;11495898
541	27122	DKK3	1.75698	--->	20514419;19859801;19279003;18922905;18654608;18443132;18048388;15516983;15087387
542	5609	MAP2K7	1.75698	--->	18343408;17110930;16313339;15866172;15001580;14743220;12189133;11959862;10756100
543	558	AXL	1.75681	--->	20603615;20442363;19633687;18673450;18522535;16556867;15605394;15130893;14565870;12364394
545	23410	SIRT3	1.74589	--->	20800603;20463968;20198340;18710944;18680753;17957139;17456799
546	406937	MIR145	1.73934	--->	20687965;20588276;20230625;19915607;19730444;19360360
547	2274	FHL2	1.72421	--->	19465923;19139564;18615633;18255255;16888242;15692560;14986435;14729955;12358155;12067710;11062252
550	274	BIN1	1.70361	--->	19629135;19418541;17671430;16530520;15992821;12773571;12532338;11306501;11032017;10652430;10449755;10036185
552	3678	ITGA5	1.68595	--->	20332114;19822142;18590706;18583538;17359518;17286276;16430945;15983209;15757908;15737747;15728256;15389531;15331608;15028619;12868002;12682293;12115183;10848623;10713718;10082751;9314546;8757349;8658014
553	9149	DYRK1B	1.6853	--->	20042639;18818203;16845176;16618736;15851482
554	4756	NEO1	1.6853	--->	18583991;18391016;15258591;12833147;12636918
556	4189	DNAJB9	1.66996	--->	20554776;19123479;17936241;16205636;14516790;12581160
557	10525	HYOU1	1.66996	--->	19106412;18404158;17131193;16543725;12553534;10037731
558	5757	PTMA	1.66864	--->	20121050;18976813;17929838;16628001;16478804;15861128;15325071;12522243;11282171;10675528
559	9185	REPS2	1.66672	--->	18474607;15707977;15184881;12771942
560	896	CCND3	1.65285	--->	20453000;17274640;16303160;16300731;15569667;15327989;15050687;12890807;12647795;12036888;12011445;11896535;11864973;11726322;9858559
561	3488	IGFBP5	1.65285	--->	19843326;19476635;18775916;18710598;18624948;18602100;17804819;17496250;17067554;15802501;15618969;15155755;12777377;12466191;11297622
562	4240	MFGE8	1.62761	--->	20213738;19204935;18974133;18647368;17420351;12000961;9027496
564	4001	LMNB1	1.61499	--->	18334554;17550303;16365157;11901153;11331782;10960149;10806082;10679189;8978814
565	889	KRIT1	1.61499	--->	19453802;19199464;19088124;19088123;18300272;17657516;16769843;16239636;12911633
566	8125	ANP32A	1.61341	--->	19565487;19121999;18439902;17962813;17142970;16341127;12524539;12522243
567	1848	DUSP6	1.61341	--->	20800603;20097731;18644985;18632752;12759238;11998972;10846176;9205128
568	406960	MIR184	1.60837	--->	20409325;19033458;18451220
569	25828	TXN2	1.60563	--->	19570036;19165900;18497292;16424062;12032145
570	990	CDC6	1.60539	--->	20800603;19233139;19101572;19074885;18006835;16801388;16055707;15050687;14517333;12151338;10899308
571	7278	TUBA3C	1.604	--->	15698476;15691386;15331610;15103018;12486001;11146551
573	11184	MAP4K1	1.604	--->	19141650;17712048;17024227;16449643;16341093;10602493
574	11315	PARK7	1.60313	--->	20736773;20730377;20510502;20406884;20213747;20127688;20061558;19680261;19144925;19064576;19023331;18722352;18626009;18430896;16227205;15983381;15976810;15790595;14652021
575	9656	MDC1	1.58511	--->	20529673;19074885;18471438;18001825;17977515;17535811;16901786;15279781;14519663;12607004
576	2671	GFER	1.57203	--->	20816831;20066738;19629817;19616613;18272248;15894171;12681488
577	406952	MIR17	1.57203	--->	20656682;19347736;19066217;18941111;18688024;15944709;15944707
578	23113	CUL9	1.56759	--->	18230339;17380154;15558054;12526791
579	3003	GZMK	1.56759	--->	19201868;12384499;8929545;1460416
581	9447	AIM2	1.56759	--->	20595294;19158676;19158675;16432157
583	51765	MST4	1.56759	--->	17360971;15688006;11741893;11316611
585	5800	PTPRO	1.5309	--->	19855081;18997174;16888096;15356345;11368509
586	57634	EP400	1.5309	--->	20548951;19169279;18413597;16601686;15741165
588	390	RND3	1.5309	--->	19101510;18721871;17182035;17174923;15754346
589	4216	MAP3K4	1.5309	--->	15866172;14743220;11498536;9827804;9039502
591	100129354	NRADDP	1.52222	--->	12728256;12095158
593	338321	NLRP9	1.52222	--->	12766759;12563287
595	7709	ZBTB17	1.51863	--->	19815509;17082179;17006541;16352593;16167342;15856024;14739298
596	5606	MAP2K3	1.51696	--->	19672773;17438131;17406030;16709574;15866172;12589052;11414763;10856288
598	83737	ITCH	1.50593	--->	20300110;20143240;20068034;19096009;19090833;19073138;18559494;17592138;17110958;15678106
599	2322	FLT3	1.50474	--->	20959405;20800603;20571062;20159992;20031210;19934300;19808698;19466291;19411632;19141860;18797870;18670883;18490735;18184863;18156731;18096476;18071308;17983653;17498302;17229632;17105820;16990784;16410449;16263569;15769897;15166029;14981546;14604974;12842996;12393674;11983110
600	3491	CYR61	1.49196	--->	19950293;19632997;19584265;19364818;18800188;17234971;16804865;16243794;15592521;15564459;15471875;15044484;12364323
601	253782	LASS6	1.47779	--->	20406683;20103619;19723703
602	407041	MIR34B	1.47779	--->	19632201;19461653;18451145
603	204801	NLRP11	1.47779	--->	19074885;12615073;12563287
604	605	BCL7A	1.47779	--->	19573080;19336552;15897551
605	84957	RELT	1.47779	--->	19969290;16950202;11313261
606	26355	FAM162A	1.47779	--->	19520982;16698020;15082785
607	29087	THYN1	1.47779	--->	14601557;14580360;12384300
609	819	CAMLG	1.47681	--->	15451437;12388711;12031912;10880535
612	123228	SENP8	1.47681	--->	19784069;18666185;17591783;16998474
615	55233	MOBKL1B	1.47681	--->	19739119;17611689;17347649;15766530
617	3066	HDAC2	1.4661	--->	20534591;20421305;20398369;20178884;19912635;19802013;19531758;19372552;19041848;19015268;19010907;18851967;18834886;18408217;18316616;16642021;16387653;15665816;15619633;15144953;12371150;11259576;10933397;10777477
619	22872	SEC31A	1.46064	--->	18256029;17214967;17196169;16957052;11269867
620	468	ATF4	1.45977	--->	20732869;20592469;20022965;19855386;19073601;19061639;18940792;18635891;17707795;16687408;9488481
621	1017	CDK2	1.43855	--->	20512928;20444741;20079829;20017906;19966300;19960406;19885547;19724860;19440053;19201832;19103742;19091404;18345036;18208561;18156799;17274640;17038621;17001081;16824683;16765349;16343435;16085226;16036217;15944161;15309028;15050687;14562046;14530271;12915577;12531694;12064478;12036888;11069302;9731206;9244350;7716549
623	7533	YWHAH	1.42597	--->	16581770;15696159;15265780;15142377;15116094;15023544;12730237;11886850;11864996;11266503;9369453;8702721
624	83939	EIF2A	1.42442	--->	19223463;19190324;17553788;16928686;16717090;12687390
625	4915	NTRK2	1.42378	--->	20463055;20428771;20132184;20083228;19307055;18992902;18595003;18201274;17971243;17918233;17873329;17616679;16862449;16701206;15657181;15329723;10490030
626	3856	KRT8	1.42141	--->	18941637;18577580;18497550;18353540;18343496;16818723;16608857;15368451;15194421;14568682;12235123;11788583;11781324;11684708;9211903
629	50507	NOX4	1.39455	--->	19337723;18845355;18593227;18508317;17983808;17717289;16754784;16532036;15927447;15572675;15509740;15155719
631	6252	RTN1	1.39448	--->	19668229;17596210;17303085;12873973;11126360
632	55512	SMPD3	1.39332	--->	19698806;18299447;16631623;15509740
633	23408	SIRT5	1.39332	--->	20800603;19135889;18680753;17456799
634	158471	PRUNE2	1.39332	--->	20800603;19668339;17961507;16288218
636	55486	PARL	1.39332	--->	20407791;19862556;19680265;17116872
638	5562	PRKAA1	1.37176	--->	19966861;19923924;19723105;19723101;19723094;19723093;19442239;19197243;19020741;17584647;14985505;14651849;11165240
639	924	CD7	1.37	--->	19937140;19683346;19207946;17287851;16332967;10490978
640	3661	IRF3	1.36578	--->	20485298;20360684;19710021;19152337;19028691;18927075;18216110;17540767;17449641;17182689;17079482;16984921;15955070;15251447;14739303;12883638;12829839;12582166;10521456
641	201254	STRA13	1.3637	--->	19620631;17347673;15994878
642	147945	NLRP4	1.3637	--->	19074885;15107016;12563287
643	8444	DYRK3	1.3637	--->	20167603;18482256;12356771
644	23641	LDOC1	1.3637	--->	16093683;15670815;12712434
646	51374	C2ORF28	1.3637	--->	17524364;17387583;10948432
647	55124	PIWIL2	1.3637	--->	20460541;16377660;14736746
648	898	CCNE1	1.36336	--->	20453888;20453000;20336784;20171175;19860623;19801544;19724860;18799628;18208561;17325036;16538501;15800668;14965268;14739463;14719078;12647795;12628165;11919196;11884622;10851086;9731206
651	9212	AURKB	1.35131	--->	20548097;19823168;19649632;19287963;19176389;19074885;18602486;17686574;17681274;17274640;16291752;16171786;15993841;15917996;15280424;12419797;11976319
653	1871	E2F3	1.34246	--->	19917728;18235226;17925491;17135249;15716352;15706352;15574337;12748276
656	8848	TSC22D1	1.33205	--->	18355271;18325344;11944908;11836610;11095965
657	28951	TRIB2	1.33205	--->	20208562;20005259;17545167;16963228;12736262
658	5522	PPP2R2C	1.33205	--->	20308991;18069897;15817944;15638722;12912990
659	53358	SHC3	1.33205	--->	15940252;15870690;15735675;12242309;11877420
660	143	PARP4	1.33205	--->	15781132;12829019;12404116;12140175;12101391
663	7280	TUBB2A	1.32521	--->	16526095;15698476;15691386;15548702;15331610;15188402;15082789;12486001;12211114;9973324
664	1540	CYLD	1.32521	--->	20414373;17981138;17609426;17495026;16627981;16230348;16135788;15226292;12917691;12917690
666	574459	MIR512-2	1.32218	--->	20372864;19503096
667	27160	INGX	1.32218	--->	15356280;12859901
668	83985	SPNS1	1.32218	--->	12815463;11340170
669	353125	HDLC3	1.32218	--->	18980242;17868679
670	140707	BRI3BP	1.32218	--->	17765869;11860200
671	64002	PCGEM1	1.32218	--->	19186008;16569192
672	60674	GAS5	1.32218	--->	20124551;18836484
673	343641	TGM6	1.32218	--->	7906657;7688299
674	574458	MIR512-1	1.32218	--->	20372864;19503096
675	9235	IL32	1.318	--->	20400971;20227751;20190143;19386602;18287021;16410314
676	253260	RICTOR	1.318	--->	19934294;18776922;18339839;17329400;17043309;16603397
678	4092	SMAD7	1.30485	--->	20200978;19352540;19341727;18952608;18231913;17172861;16362038;16260615;16179804;15922743;15811853;15708859;15684397;15132952;12589052;12407115;11483516
679	1915	EEF1A1	1.30426	--->	20030628;19487283;19026636;18820646;18221514;17998013;17825975;17719568;17361185;17332776;16828757;10851272
680	10397	NDRG1	1.29611	--->	20573444;20403915;20388062;19046768;18602353;17069588;16920733;16622835;15377670;11237058;9251681
682	5286	PIK3C2A	1.28072	--->	20453000;19591801;18403640;16524887;11994280;11156964;9394803
683	87178	PNPT1	1.27307	--->	17804700;16966381;16966379;16410805;12721301
688	7341	SUMO1	1.26815	--->	20661221;20537536;20065354;19680224;19565496;18408014;18348865;17360386;17164289;17081985;17027752;16568089;16360037;15958389;15931224;15896780;15882793;15782135;15123625;12439742;12383504;11948183;11907324;11112409;10187798;9740801;9654451;8906799
689	7226	TRPM2	1.26341	--->	19454650;18957938;17251321;16565078;16306129;12594222;11804595;11509734
690	5501	PPP1CC	1.26341	--->	20516061;18540044;17936702;17274640;12016208;11564868;10637318;8549741
691	4267	CD99	1.26341	--->	20453109;15528994;15359120;15184883;14623115;12832073;11290771;9670951
692	140823	ROMO1	1.26287	--->	19904609;19535734;17537404
693	9767	PHF16	1.26287	--->	16387653;10775800;9039502
694	51643	TMBIM4	1.26287	--->	19553469;18440869;17319741
695	152831	KLB	1.26287	--->	20800603;20657013;19117008
701	157310	PEBP4	1.26287	--->	20460377;16865237;15302887
704	55684	C9ORF86	1.26287	--->	19433581;12970870;12646258
707	4067	LYN	1.25378	--->	20679348;19590497;19340007;19234487;18768392;18577747;18086677;17164290;16791881;15795233;15638726;15078178;12734410;12642697;12586738;11526478;11517336;11313396;10891478;10574931;10564259;10488096;10066823;9104825;8943427;7568175
708	2907	GRINA	1.24478	--->	18440869;16481105;15749123;9745929
709	9340	GLP2R	1.24478	--->	20800603;15471943;11238747;9990065
710	9730	VPRBP	1.24478	--->	19029839;18606781;17620334;16888644
712	4680	CEACAM6	1.23829	--->	19329538;17286276;17167768;15081416;14724575;10666389;9266023
715	7707	ZNF148	1.22071	--->	19583777;17019648;16827139;14963412;12759240;11416144
716	150684	COMMD1	1.22071	--->	20550661;20068069;20048074;18795889;15799966;14685266
717	65018	PINK1	1.21721	--->	20558144;20045449;19847793;19285945;19276113;19270741;18560593;18307263;18272063;17707122;17579517;17000703;16672981;16226715;16079129;15087508
719	4485	MST1	1.19739	--->	20513427;19956688;19950692;19212654;17347649;16170349;15764806
720	5530	PPP3CA	1.19645	--->	20700529;20501444;19458075;17320203;12510191;12063245;11714752;11478781;10195903;7593193
721	7532	YWHAG	1.19645	--->	19173300;16581770;15883043;15696159;15265780;15142377;15116094;11886850;10880354;8702721
722	1874	E2F4	1.19645	--->	17656449;15706352;15525513;15231644;12748276;12198120;12055184;11759817;11005809;9244350
724	5037	PEBP1	1.19002	--->	20564197;20533335;19228192;18567796;18483365;17911631;16243812;15327891;14766752
725	3600	IL15	1.18237	--->	20453000;20043070;19573080;19570824;18365236;18311795;18295891;17938255;17142786;16284400;16024007;15710591;15557159;15225634;14982947;14762166;14648805;12747456;12734346;12393488;12165497;11919076;11369758
727	1846	DUSP4	1.1784	--->	20860659;17452331;16038800;9205128
729	407018	MIR27A	1.1784	--->	20624637;19960259;19921425;19513126
730	51119	SBDS	1.17516	--->	20979173;19014892;19009351;18324336;18268284;15769891
731	11277	TREX1	1.17516	--->	19617005;17660818;17440703;17293595;16818237;16713580
732	2042	EPHA3	1.17516	--->	20838624;19469653;16186805;15355990;11877430;11870224
733	10980	COPS6	1.17516	--->	18060501;17337451;15832179;12446680;7666531;7474080
734	9170	LPAR2	1.17516	--->	19860625;19293149;19001604;17965021;16203867;10537322
735	4513	COX2	1.17516	--->	19771519;16826196;15282306;12732844;11849212;10194136
736	2597	GAPDH	1.17385	--->	20800603;19874799;19800890;18552833;18206965;17540725;16510976;16186172;15951807;15507493;14515148;12921788;12842090;12753082;12503091;12428732;10617673
737	284	ANGPT1	1.17385	--->	19733541;19322669;18991494;18823985;18330951;18080866;17603084;16690881;16000309;15692086;15284220;15242771;12958144;12243755;11870550;10218485;9660821
738	3934	LCN2	1.17315	--->	20512104;19904630;19732769;19638718;18768801;18676832;18663364;18398717;18317594;18064607;17570904;16671099;16146540;16061852;16060857;11486081
739	378708	APITD1	1.17292	--->	19620631;17962439;15328517
742	29844	TFPT	1.17292	--->	17041757;16229834;10644725
743	144455	E2F7	1.17292	--->	19223542;18202719;12893818
744	654364	NME1-NME2	1.17292	--->	17314099;16862176;16442775
746	23514	KIAA0146	1.16775	--->	15858003;15502879
747	151242	PPP1R1C	1.16775	--->	19874272;18310074
748	554213	MIR449A	1.16775	--->	19960022;19252524
749	138428	PTRH1	1.16775	--->	18482256;14660562
751	56954	NIT2	1.16775	--->	17488281;10959838
754	9797	TATDN2	1.16775	--->	20800603;9039502
756	347688	TUBB8	1.16775	--->	16526095;12486001
757	171389	NLRP6	1.16775	--->	12633874;12563287
760	9111	NMI	1.16438	--->	17565738;17197158;15996661;11911807;10597290
762	4926	NUMA1	1.15389	--->	20467816;17401638;16146802;15684076;12508117;12111331;9586635;8838651
763	5296	PIK3R2	1.13679	--->	19747165;19286672;17881440;16524887;11994280;11156964;10594015;10459020;9435577;9394803
765	7150	TOP1	1.13283	--->	19952118;19639183;18676842;18556653;18089815;17765665;17490723;17172417;16799632;16127745;15178684;15010314;14961077;14729676;14688260;12439742;9933635
766	22943	DKK1	1.13059	--->	19895917;19776352;19711349;19273195;18166153;18157634;17657240;17329407;17255354;17159916;17026960;15451431;15229249;11840333
767	286756	SCAMPER	1.12815	--->	12421694
768	10470	D6S2723E	1.12815	--->	9545376
769	132250	DAP4C	1.12815	--->	12384512
770	643432	TSG1	1.12815	--->	17132090
771	79055	PSMA2L	1.12815	--->	11161814
772	440917	LOC440917	1.12815	--->	20800603
773	664774	DAP3P1	1.12815	--->	16545939
774	7261	TSSC2	1.12815	--->	9403053
775	644462	LOC644462	1.12815	--->	11161814
776	646652	LOC646652	1.12815	--->	7552146
777	613204	IFITM8P	1.12815	--->	15869325
778	100129086	HIGD1DP	1.12815	--->	15869325
779	93668	HPYR1	1.12815	--->	11598072
780	728535	LOC728535	1.12815	--->	19488400
781	127086	LOC127086	1.12815	--->	17455244
782	554049	C1DP1	1.12815	--->	11311939
783	601	BAK1P2	1.12815	--->	7715731
784	100379249	BOK-AS	1.12815	--->	19287972
785	347933	NLRP9P	1.12815	--->	12766759
786	27038	ARVD6	1.12815	--->	10631146
787	347402	NLRP3P	1.12815	--->	12766759
788	148003	LGALS16	1.12815	--->	19497882
789	449523	JST	1.12815	--->	15086194
790	100288911	LOC100288911	1.12815	--->	12107413
791	402216	LOC402216	1.12815	--->	15837790
792	100302740	FAS-AS1	1.12815	--->	15829500
793	286430	NLRP2P	1.12815	--->	12766759
794	100131593	LOC100131593	1.12815	--->	11922608
795	642812	API5P1	1.12815	--->	10393420
796	724097	ZNF723	1.12815	--->	15869325
797	3602	IL15RB	1.12815	--->	16284400
798	613	BCR	1.12339	--->	20452982;20207846;20007699;19619277;19295548;19240172;19203346;19061839;18794796;18385754;18246120;17018862;16912036;16481037;16469868;15735728;15542838;15145216;14656881;14654084;14581377;14534537;12890867;12370803
799	2745	GLRX	1.1199	--->	17976641;17272816;17185628;16311508;12723971;12244106;10508218
800	28514	DLL1	1.1199	--->	19724883;18320325;15976178;15781650;15492857;15254769;10688816
801	80155	NAA15	1.11654	--->	20154145;16518407;16279846;15496142
804	79155	TNIP2	1.11654	--->	19464428;14653779;12933576;12080044
805	4495	MT1G	1.11654	--->	20551211;19506903;12970870;12646258
806	55576	STAB2	1.11654	--->	18573870;18519035;18230608;17962816
807	60468	BACH2	1.11422	--->	17991429;17044046;17018862;15060166;11923289
808	153090	DAB2IP	1.11422	--->	19903888;18281285;17389591;15817459;12813029
810	5275	SERPINB13	1.09206	--->	15885077;12809493;9297979
812	2014	EMP3	1.09206	--->	19270820;12107182;8917086
816	10608	MXD4	1.09206	--->	16167342;11073985;10229200
817	140735	DYNLL2	1.09206	--->	14561217;12591950;11546872
819	406989	MIR206	1.09206	--->	20519629;19723635;19423651
820	3297	HSF1	1.08646	--->	20198330;19844581;19817876;18474607;17884799;17873279;17216044;16303760;15364926;15358168;15016915;11820785;10867642
821	8900	CCNA1	1.08639	--->	18787932;18612129;17455244;16799873;15050687;12628165;9843212;9244350
822	3364	HUS1	1.08318	--->	20453000;19615952;18794804;18156970;17395641;11573955;10777662
824	9270	ITGB1BP1	1.05878	--->	20616313;17133355;15166238;8710854
825	3093	UBE2K	1.05878	--->	20537984;10675012;10634809;10222105
826	375298	CERKL	1.05878	--->	19158957;18515597;15708351;14681825
827	900	CCNG1	1.05878	--->	19584283;17868090;11956189;10194136
828	10856	RUVBL2	1.05417	--->	20346530;19877184;19180575;17657734;16387653;15647280;11713276;10966108
829	6781	STC1	1.04955	--->	20484106;19267325;18786506;18652825;17395153;16377640
830	407006	MIR221	1.04955	--->	20417062;19962668;19730150;19671867;18790736;18759060
831	10587	TXNRD2	1.04955	--->	20178852;16774913;16424062;16298692;12374691;11012661
833	7449	VTNR	1.04313	--->	18227168;12099514
834	149951	COMMD7	1.04313	--->	15799966;10393949
835	26284	ERAL1	1.04313	--->	20604745;11733036
836	124641	OVCA2	1.04313	--->	16368187;11979432
837	338440	ANO9	1.04313	--->	15202010;9305847
838	126328	NDUFA11	1.04313	--->	12951057;12611891
839	149628	PYHIN1	1.04313	--->	20595294;18247378
840	57539	WDR35	1.04313	--->	20817137;20193664
842	124404	2012-09-12	1.04313	--->	19359518;15915442
843	6752	SSTR2	1.0417	--->	20453000;19671855;19575008;19148511;16954443;16645635;16606630;15754023;15257106;12490654;11753241;9892014
844	6790	AURKA	1.04045	--->	20713353;20460379;20453000;20382844;19891769;19874801;19671766;19649632;19564927;19230025;18803637;18669163;18667445;18431743;18390187;18372918;18311783;17974987;17686574;17441356;16894566;15860351;15469940;12559175;11976319
845	4486	MST1R	1.03648	--->	20800603;20664977;20103639;19242504;19224914;17616662;15764806;12766581;8918464
846	3832	KIF11	1.02292	--->	19996280;19802393;19619321;19545421;18512732;18503753;17101792;16969080
847	5481	PPID	1.02132	--->	19228691;18806802;16551620;15033717;14729611
848	2487	FRZB	1.02132	--->	20160027;18166153;17680269;15221014;10728394
849	3964	LGALS8	1.02132	--->	20800603;18456665;15753078;12223276;10852818
850	56957	OTUD7B	1.01892	--->	19427028;18029035;14748687
851	84651	SPINK7	1.01892	--->	14639608;12970870;12646258
852	7047	TGM4	1.01892	--->	20177144;7906657;7688299
854	23035	PHLPP2	1.01892	--->	20513427;19324870;17386267
855	5111	PCNA	1.01107	--->	20932471;20613874;20580881;20460379;20453000;19851886;19704162;19156526;19067003;18521065;18498247;18256758;17525639;17274640;17063386;16888766;16552335;16204460;15754413;15647383;15572421;15536154;15050687;12124778;12015309;11864421;11682605;11411798;11022036;10978339;10828065;10455148
856	6196	RPS6KA2	1.01104	--->	16878154;12897128;10949026;10880354;10521512;9381178
857	397	ARHGDIB	1.01104	--->	19509238;19269969;16130169;12203895;11989976;8626669
858	1019	CDK4	1.01001	--->	20581865;20453000;19960406;19935879;19143767;18949380;18632627;18291362;18006822;17304504;17274640;16690963;15505422;15169919;15050687;12680219;12531694;12082615;12036888;11896535;9244350;7739548
859	10256	CNKSR1	1.00472	--->	20197385;16289034;15845549;15075335
860	10495	ENOX2	1.00472	--->	18789934;18351130;15706060;11941450
863	292	SLC25A5	1.00472	--->	18267033;16120388;11287411;10620603
864	5888	RAD51	1.0002	--->	20871616;20729859;20729858;20729832;20644561;20453000;20107607;19952118;19573080;19549900;19505457;19140342;19074885;18439040;18317453;18203022;17549502;17515904;17515903;16902145;15611070;14530271;12750285;11867550;11684015;10998058;10082566;9607320;9380510;8675009
865	1839	HBEGF	0.997096	--->	20130271;19996587;19919524;18691754;17548351;17001310;16407398;15562026;15169883;14634113;12149405;11340068;11125426
866	3716	JAK1	0.981142	--->	20103601;20072651;19887489;19457567;19180571;18566411;18413761;18362173;18320073;17158029;15526032;15322115;12200137;12130510;11801527;11163768;10856136;9774657;8756628
869	83998	REG4	0.978249	--->	20417867;19900450;19740514;19143768;16401477
871	5287	PIK3C2B	0.974055	--->	16775008;16524887;11994280;11156964;9394803;9223670
873	5587	PRKD1	0.973124	--->	18703509;18694729;17979146;17703233;17635916;17389598;15755722;15738054;15695390;15623513;15093611;11978539
874	2735	GLI1	0.972473	--->	20603613;20175750;20049737;19203449;18203291;17102592;17018598;16229683;16003737;15905200;11717126
876	1452	CSNK1A1	0.963192	--->	19759023;16061179;16024788;15131121;11875057;11583622;10961987;7559483
877	5288	PIK3C2G	0.954027	--->	16524887;11994280;11156964;9394803
878	2802	GOLGA3	0.954027	--->	16870622;15829563;12130652;10791974
879	7869	SEMA3B	0.954027	--->	18922901;18757406;15273288;11717452
880	6888	TALDO1	0.954027	--->	18805652;18498245;16130169;14702349
882	79679	VTCN1	0.954027	--->	19955922;17509674;15878339;12796776
883	8838	WISP3	0.954027	--->	20403915;20395207;17363178;15650268
884	9453	GGPS1	0.952398	--->	18726356;17536018;12446740
885	29952	DPP7	0.952398	--->	19556882;10567372;10477574
887	7837	PXDN	0.952398	--->	20800603;10441517;9039502
888	10494	STK25	0.952398	--->	20592472;18364353;17657516
889	1731	2012-09-01	0.952398	--->	21082023;20236126;15915442
890	6183	MRPS12	0.952398	--->	12970870;12646258;11402041
893	2176	FANCC	0.94985	--->	17977515;17490643;15299030;14625294;12763929;12397061;11986317;11520787;11500375;11433346
896	91012	LASS5	0.939543	--->	20406683;18676372
897	55323	LARP6	0.939543	--->	19889961;17383118
898	9683	N4BP1	0.939543	--->	19074885;17592138
899	10467	ZNHIT1	0.939543	--->	17700068;17380123
900	137196	CCDC26	0.939543	--->	18243251;16449964
901	220064	ORAOV1	0.939543	--->	20105337;18688849
902	23520	ANP32C	0.939543	--->	15146458;12524539
903	56160	NDNL2	0.939543	--->	18086888;14593116
904	11199	ANXA10	0.939543	--->	20664964;19582876
905	92181	UBTD2	0.939543	--->	15987890;12507522
907	8886	DDX18	0.939543	--->	18351129;8861962
908	653365	ASAH2C	0.939543	--->	15946935;14557071
909	9750	FAM65B	0.939543	--->	12369935;9786461
910	78988	MRP63	0.939543	--->	15525513;11402041
912	79657	RPAP3	0.939543	--->	19180575;18538670
913	6282	S100A11	0.938531	--->	18463164;17932043;17624315;16130169;15322223;15241500
914	5527	PPP2R5C	0.938531	--->	17245430;16717086;16524888;16456541;15817944;11956189
915	6504	SLAMF1	0.938531	--->	20618687;20231852;15193925;11544303;10802665;10229804
918	2633	GBP1	0.937234	--->	20483731;19079332;16894355;12881412;11598000
919	6778	STAT6	0.937175	--->	20719954;19655172;19531027;18497474;18342537;18294957;17705178;17237818;16387423;15526032;15522309;14746803;12082548;12023955;11369758;10856136
921	1994	ELAVL1	0.9289	--->	20675370;20353946;20219773;19875930;19805546;19671677;18641687;18463097;18180367;17534146;17531241;17237228;16581801;15914670;15861128
922	116	ADCYAP1	0.92788	--->	20133634;20034524;18782879;17962362;17431645;12716746;12409223;11972030;11350957
923	961	CD47	0.92788	--->	19144568;18979398;15917238;15725479;12690108;12646616;12370491;12351399;10545994
924	1269	CNR2	0.925679	--->	20307616;20090845;19480992;18614816;17068343;17015679;16624285;16139274;15765409;12511587
925	7114	TMSB4X	0.917618	--->	18519035;16515784;16364925;15466884;15235586;12962156;10611475
926	116443	GRIN3A	0.917618	--->	16481105;15749123;11606043;11483648;10197777;9745929;9651389
927	22926	ATF6	0.917618	--->	20800603;19816510;19723703;19722195;18635891;16505252;11805088
929	9759	HDAC4	0.914456	--->	20383178;19956841;19355988;19015268;18632985;17636017;17210713;17158926;15619633;15205465;15075374;10898795;10825153
931	5304	PIP	0.906412	--->	19262752;10820003;10713110;10072505
932	2182	ACSL4	0.906412	--->	18059177;17934335;12824887;11731423
933	23523	CABIN1	0.906412	--->	11714752;10933397;10825153;10531067
934	10808	HSPH1	0.906412	--->	20542028;18083346;12749852;9039502
936	3202	HOXA5	0.898149	--->	19938081;17804711;15757903;14701762;10879542
937	22948	CCT5	0.898149	--->	18715871;16821082;16548883;11358150;10393949
940	4496	MT1H	0.891615	--->	20551211;12970870;12646258
942	11010	GLIPR1	0.891615	--->	18199537;14871827;11971968
943	85417	CCNB3	0.891615	--->	11878934;7666531;7474080
945	406900	MIR106B	0.891615	--->	19486339;19096009;18328430
946	9519	TBPL1	0.891615	--->	19858204;18482256;11861477
947	27165	GLS2	0.891615	--->	20378837;20351271;18088378
948	9052	GPRC5A	0.891615	--->	17055459;15659406;9857033
949	6223	RPS19	0.887774	--->	20639905;20473571;19155217;17962699;17199736;17053056;11226885
951	6009	RHEB	0.88008	--->	20685651;20554106;20048149;18708578;16915281;16006564;15308774;9130713
952	2177	FANCD2	0.879071	--->	20603015;20507282;19748364;19704162;19466639;19011769;18475298;17898070;14667412;12389351
953	3685	ITGAV	0.875866	--->	20400979;19815712;19751734;19541645;19061491;18427826;17879163;17331499;16835373;16790523;16614246;16448724;15557124;15044441;14524530;12765524;12682293;12372811;12370491;12364323;12324452;11959660;11858476;10640428;10545994;9256940;8757349
954	1440	CSF3	0.875497	--->	20959405;19151252;19141860;18597629;17572226;17342342;16211258;12568301;12397015;12393561;12152985;11920209;7522243
955	3028	HSD17B10	0.871569	--->	20077426;17707551;15665036;15087549;10371197;9712734
957	2146	EZH2	0.865615	--->	20479932;20015867;19893569;19079346;19074885;19047178;18980972;18713946;18623083;16963837;16179254;15817459;9584199;9584197
959	8471	IRS4	0.861619	--->	17965023;15331607;12732844;10594015
960	3131	HLF	0.861619	--->	20519628;15070701;10216071;9742120
961	64866	CDCP1	0.861619	--->	20372833;19671673;19077003;17785447
962	10038	PARP2	0.861619	--->	18587655;18339380;12065591;10329013
963	23049	SMG1	0.861619	--->	18332866;18326048;10428027;9566925
965	7494	XBP1	0.861548	--->	19958799;19722195;19416856;19412428;18775308;18635891;18386815;18082745;17906960;17660348;10652269
967	26353	HSPB8	0.858919	--->	19246680;17722063;17304582;17173073;17033167;15541337;12832417
968	6625	SNRNP70	0.858919	--->	20500824;18202700;14688384;12548559;12417631;12115232;11514619
969	894	CCND2	0.856605	--->	20066902;19464003;18431519;16765349;15531890;15169570;11896535;11726322;10508165;9858559
970	995	CDC25C	0.856581	--->	20514472;20453000;19074885;19074854;16649252;16648550;15766665;15735702;15638722;15284440;15265780;12937170;11551930
971	59067	IL21	0.856581	--->	19797296;19561536;18684866;18182577;17938255;17785794;17713571;17624663;17178921;17142735;16138102;15919378;15494482
972	133	ADM	0.85562	--->	19738161;19306911;19210874;19166930;17941085;17388661;16622024;16322067;16154664;15702240;15684700;15192039;12805025;12720100;12684703;12193565;12189226;11956648;11921362
973	2305	FOXM1	0.853986	--->	20823107;20800603;20531406;20530690;20068070;19696738;19440351;18254960
974	84681	HINT2	0.851597	--->	18653718;16762638
977	126206	NLRP5	0.851597	--->	19074885;12563287
978	26122	EPC2	0.851597	--->	16387653;15647280
979	2579	GAGE7	0.851597	--->	19642896;12432251
980	116173	CMTM5	0.851597	--->	19577543;19124004
981	25989	ULK3	0.851597	--->	20959405;19141860
983	10085	EDIL3	0.851597	--->	12074641;11959660
984	84034	EMILIN2	0.851597	--->	20360940;17698584
985	92799	SHKBP1	0.851597	--->	16733801;11152963
986	406941	MIR149	0.851597	--->	20623644;19881472
987	23237	ARC	0.851597	--->	15103018;9039502
988	51237	MZB1	0.851597	--->	11972030;11350957
989	94234	FOXQ1	0.851597	--->	20145154;12011061
991	54766	BTG4	0.851597	--->	20309940;19576178
992	8293	SERF1A	0.851597	--->	10486205;9503025
993	23234	DNAJC9	0.851597	--->	19862764;17182002
994	5273	SERPINB10	0.851597	--->	20433722;9268635
995	342618	SLFN14	0.84359	--->	9846487
996	391622	USP17L6P	0.84359	--->	17109758
997	653820	FAM72B	0.84359	--->	19755123
998	54051	FDPSP6	0.84359	--->	19668339
999	728519	LOC728519	0.84359	--->	9503025
1000	152138	PYDC2	0.84359	--->	17339483
1001	346288	2012-09-14	0.84359	--->	17922164
1002	730087	ZNF726	0.84359	--->	15869325
1003	25992	SNED1	0.84359	--->	15162516
1004	389901	LOC389901	0.84359	--->	15778293
1005	654365	RPS27P3	0.84359	--->	15869325
1006	124446	TMEM219	0.84359	--->	20353938
1007	387820	LOC387820	0.84359	--->	19668339
1008	2341	FNTAP2	0.84359	--->	12956414
1009	474341	SUMO1P5	0.84359	--->	12383504
1010	333931	HIST2H3B	0.84359	--->	12888554
1011	400696	LGALS17A	0.84359	--->	19497882
1012	283226	FNTAP1	0.84359	--->	12956414
1013	474168	WG	0.84359	--->	14968360
1014	284254	C18ORF26	0.84359	--->	20978158
1015	89777	SERPINB12	0.84359	--->	11604408
1016	474340	SUMO1P4	0.84359	--->	12383504
1017	56988	C8ORF17	0.84359	--->	17143515
1018	440345	LOC440345	0.84359	--->	9039502
1019	400410	ST20	0.84359	--->	11857354
1020	654463	FER1L6	0.84359	--->	20200978
1021	149224	RPS7P4	0.84359	--->	20200978
1022	474337	SUMO1P2	0.84359	--->	12383504
1023	100144748	KILLIN	0.84359	--->	18385383
1024	285282	RABL3	0.84359	--->	20596630
1025	222643	UNC5CL	0.84359	--->	14769797
1026	100034736	ANE1	0.84359	--->	14755735
1027	100126270	FMR1-AS1	0.84359	--->	18213394
1028	6464	SHC1	0.841162	--->	20676142;20624904;20534722;20354186;20111892;20061561;19828641;19826412;19696221;19383602;17998013;17938255;17081113;16934220;16843263;16487929;15992607;15688026;15308584;15226408;15036421;14749389;12586295;12237775;12048194;11877420;9223670;8918464
1030	55627	SMPD4	0.835854	--->	19698806;18505924;15509740
1033	25801	GCA	0.835854	--->	20800603;11717497;9441591
1034	57111	RAB25	0.835854	--->	19795443;17393986;15502842
1035	10691	GMEB1	0.835854	--->	18455874;16497673;15555560
1036	55696	RBM22	0.835854	--->	19133299;18482256;17045351
1037	57060	PCBP4	0.835854	--->	17973258;11313928;10891498
1038	6875	TAF4B	0.835854	--->	11567023;10849440;9724652
1039	51510	CHMP5	0.835854	--->	18426649;17855796;17708794
1041	116844	LRG1	0.835854	--->	20442399;19851871;16699948
1042	4519	CYTB	0.835854	--->	19570036;19569044;18796602
1043	6277	S100A6	0.831014	--->	19834903;18765292;18753141;18714402;17726019;17721932;16130169
1044	4192	MDK	0.830344	--->	20442752;20350697;19409372;19060126;18985819;18176965;17493173;17066487;15897897
1045	4973	OLR1	0.830187	--->	20009034;19930880;19730000;19342029;19150883;19080712;18801483;17963022;17909223;16690797;16146427;15976314;12419941;12232563
1046	3718	JAK3	0.830187	--->	20959405;20800603;19573080;19531027;19141860;17938255;16843266;16825495;16192633;16153455;12200137;11850821;11485409;10733938
1047	3693	ITGB5	0.828652	--->	20400979;18590706;18162078;17963729;16614246;12769841;11877043;11146654
1048	8850	KAT2B	0.828583	--->	20663877;19525977;19188449;19015268;18574470;17293853;17158926;16543236;16146763;16135803;16035254;15611041;15123636;14614455;12660246;12082103;12015309;9687573
1050	6449	SGTA	0.825305	--->	18607086;16777091;16580629;15710426;14729056
1051	1903	S1PR3	0.825305	--->	18658144;16527273;12648236;10617617;10537322
1053	945	CD33	0.825305	--->	20147975;15611322;12063025;11774609;11320212
1054	5966	REL	0.82055	--->	19573080;18593911;18466468;15870177;15799966;14744759;12588973;10602468;10498867;9837938;9731206
1055	5971	RELB	0.82055	--->	20353939;19573080;18466468;17446175;16982744;15799966;12365017;11385624;11299302;10799874;10671224
1056	11171	STRAP	0.819421	--->	19880523;17314099;16251192;16014633
1059	5980	REV3L	0.819421	--->	20453000;19289490;19074885;18779149
1061	182	JAG1	0.809964	--->	20580881;20052673;19542446;17984306;17822320;17507991;16791277;16023595;15781650;15254769;12370358;11964309
1062	57521	RPTOR	0.804023	--->	19921495;19388141;18776922;18439900;17329400;17043309;16603397
1063	4739	NEDD9	0.804023	--->	20428794;19539609;17703068;16352661;12189134;11438665;10866674
1064	6502	SKP2	0.799272	--->	20513428;19935701;19657571;19636294;19557642;19147533;18519678;18451165;18243116;18071316;18064393;17407140;17303695;15833859;15735730;15668399;15645119;15605273
1067	10193	RNF41	0.784522	--->	20098290;15314180;14765125
1068	5930	RBBP6	0.784522	--->	17470788;16396680;12064457
1069	9833	MELK	0.784522	--->	19671159;17960622;17280616
1070	83439	TCF7L1	0.784522	--->	19906297;19301967;17234346
1072	128866	CHMP4B	0.784522	--->	19016654;14583093;12860994
1073	80204	FBXO11	0.784522	--->	20514423;19360327;17098746
1075	51177	PLEKHO1	0.784522	--->	17197158;16325375;15706351
1076	25800	SLC39A6	0.784522	--->	19887557;19852955;17825787
1077	204	AK2	0.784522	--->	19043417;17952061;10218571
1078	7318	UBA7	0.784522	--->	14976209;11891284;8940097
1079	8099	CDK2AP1	0.784522	--->	19679565;19585490;13679870
1080	1844	DUSP2	0.784522	--->	17471234;16288922;12673251
1082	9232	PTTG1	0.781349	--->	19958546;19539243;18753362;18047793;17854787;16809406;16799481;15178645;15024062;14709851;12355087
1084	3727	JUND	0.780169	--->	19166930;16423552;16264271;16129800;15706351;12082101;12054733;10942775
1085	3205	HOXA9	0.780169	--->	20565746;20068170;19938081;19056693;18410541;17327400;15479723;9657735
1086	9294	S1PR2	0.779617	--->	18922980;18658144;12648236;10617617
1088	2050	EPHB4	0.777912	--->	20061560;19366806;17353927;16615113;16205642;15930280;11466354
1090	7155	TOP2B	0.777912	--->	20800603;16932348;16611985;12629207;12105221;11136718;10666337
1091	688	KLF5	0.777912	--->	19448973;19411256;17603560;17508399;17320083;16595680;12901861
1092	54097	FAM3B	0.77573	--->	16249448;16114871
1094	84662	GLIS2	0.77573	--->	17618285;14500813
1095	115265	DDIT4L	0.77573	--->	19268525;15308555
1096	407014	MIR25	0.77573	--->	19486339;18328430
1098	10184	LHFPL2	0.77573	--->	19668339;9039502
1099	23338	PHF15	0.77573	--->	16387653;9039502
1100	80309	SPHKAP	0.77573	--->	17325258;12080051
1101	83442	SH3BGRL3	0.77573	--->	11137621;10554026
1104	10962	MLLT11	0.77573	--->	20596645;18852119
1105	29948	OSGIN1	0.77573	--->	18499678;15569677
1106	10753	CAPN9	0.77573	--->	20453000;19074885
1107	7490	WT1	0.773839	--->	20959405;20619105;20122399;19321755;19190340;19141860;18756326;18708366;18644985;18516627;18292948;17912546;17886559;17728783;17524167;17206472;16966277;16518414;15674342;14767530;12914969;12070003;11986946;11919196;11889045;8943350;7588596;7585606
1108	7471	WNT1	0.772004	--->	20664938;19778454;18844223;18838960;18769115;18676739;18059186;17289346;15913453;12154096
1110	5744	PTHLH	0.76736	--->	19616583;19584267;19507249;18426836;17443683;15282196;15023531;12929929;12852260;11401507;10803599;10773581;9008714
1112	9734	HDAC9	0.752266	--->	19723072;18438919;16980305;16611996;10922406;10825153
1113	5525	PPP2R5A	0.752266	--->	18957415;17245430;15817944;15638722;12086851;11929874
1116	3709	ITPR2	0.742026	--->	19120137;17827064;11413485;11013462
1117	725	C4BPB	0.742026	--->	17597997;15967823;15179322;12193728
1118	25898	RCHY1	0.742026	--->	20008555;19945467;19282868;15280670
1120	84289	ING5	0.737123	--->	20182888;16387653;12750254
1121	402	ARL2	0.737123	--->	19368893;18818514;12912990
1123	2197	FAU	0.737123	--->	19830698;19671159;15543234
1124	6689	SPIB	0.737123	--->	16263717;12748276;12393575
1125	9481	SLC25A27	0.737123	--->	19150400;17035241;16775390
1126	5204	PFDN5	0.737123	--->	16130169;11844794;11567024
1127	115761	ARL11	0.737123	--->	18375053;17699778;15843669
1129	56924	PAK6	0.737123	--->	20453000;14573606;12032833
1130	10158	PDZK1IP1	0.737123	--->	18303113;17675338;17230460
1131	1950	EGF	0.730492	--->	20800603;20644561;20514023;20453000;20201065;19951549;19484147;19470771;19380191;19110611;19074885;18844210;18773861;18292095;18276761;17912028;17762162;17573555;16872636;16847055;16820871;16728406;16428382;15536154;15488707;15272014;15192046;14676838;12795334;12722480;9925763;9356464;7736574
1133	7033	TFF3	0.728197	--->	18353006;18258687;17762162;16110118;15665295;15578191;12006524
1134	10653	SPINT2	0.727866	--->	20063316;19148468;18689863;16364318;12571229
1136	10578	GNLY	0.727866	--->	19454696;19111751;18688023;11418670;10644038
1137	174	AFP	0.725742	--->	19426602;18657899;18485897;18466288;16869888;15849812;15265907;14622304;12503217;7532927;7519015
1138	27	ABL2	0.725171	--->	20800603;20150913;15679048;12777400;12569093;11278261
1139	8295	TRRAP	0.725171	--->	20085741;16387653;15647280;12660246;12015309;10966108
1141	4691	NCL	0.720993	--->	19757191;19225898;17692122;16982033;16751805;16135517;15674325;15492114;14679209;12559966;12506112;1860869
1142	2931	GSK3A	0.71256	--->	20371704;20113358;19656851;19464003;19323791;16984735;16934436;16543145
1143	4708	NDUFB2	0.709466	--->	14718445;12611891
1144	53836	GPR87	0.709466	--->	19602589;18183596
1145	55331	ACER3	0.709466	--->	20068046;18619555
1146	92421	CHMP4C	0.709466	--->	14583093;12860994
1147	122786	FRMD6	0.709466	--->	19668339;16341207
1148	151887	CCDC80	0.709466	--->	18178152;15563452
1149	140609	NEK7	0.709466	--->	19414596;17101132
1150	57646	USP28	0.709466	--->	17873522;16901786
1151	92579	G6PC3	0.709466	--->	20498302;19118303
1152	9254	CACNA2D2	0.709466	--->	15331424;12555074
1154	53407	STX18	0.709466	--->	18722709;15272311
1155	406933	MIR141	0.709466	--->	20514023;20053927
1156	64283	RGNEF	0.709466	--->	20200978;17595347
1157	4709	NDUFB3	0.709466	--->	12611891;11161814
1158	112464	PRKCDBP	0.709466	--->	19679565;18059034
1159	84875	PARP10	0.709466	--->	15674325;15273990
1160	152189	CMTM8	0.709466	--->	17681841;17149703
1162	83937	RASSF4	0.709466	--->	15574778;15375500
1163	11149	BVES	0.709466	--->	20627872;18349282
1164	81706	PPP1R14C	0.709466	--->	19132087;11564868
1165	406912	MIR125B2	0.709466	--->	20460378;19471102
1166	653499	LGALS7B	0.709466	--->	13679866;11706006
1169	10899	JTB	0.709466	--->	19487072;12586295
1170	78986	DUSP26	0.709466	--->	20562916;16924234
1172	8665	EIF3F	0.706488	--->	19245811;18381585;17918192;12446680
1173	7417	VDAC2	0.706488	--->	18278581;17553172;15757910;12881569
1174	26060	APPL1	0.706488	--->	20875820;20095645;17287464;12011067
1175	9588	PRDX6	0.699072	--->	19889963;19566940;18025307;15890616;14751239;9587003
1176	5520	PPP2R2A	0.699072	--->	19890961;18339811;17245430;15638722;15142377;11956189
1177	10381	TUBB3	0.699072	--->	19122647;16526095;15698476;15691386;15331610;12486001
1179	54756	IL17RD	0.693238	--->	20800603;17035228;15277532
1180	1608	DGKG	0.693238	--->	20215397;20200978;15578578
1181	64332	NFKBIZ	0.693238	--->	19595668;16513645;11356851
1182	6207	RPS13	0.693238	--->	15149863;12861018;12054647
1183	4704	NDUFA9	0.693238	--->	18287540;15965058;12611891
1185	5076	PAX2	0.691303	--->	18439754;18056486;16735463;16609680;16436683;14627715;12970747;12141441
1186	634	CEACAM1	0.690693	--->	19948502;19454653;18843289;18278069;17546042;17471435;17167768;17071610;15568039;12522268;12122002
1187	642443	ADH5P4	0.683756	--->	20800603
1188	340591	CA5BP	0.683756	--->	12107413
1189	200010	SLC5A9	0.683756	--->	20800603
1190	441177	LOC441177	0.683756	--->	20800603
1191	474338	SUMO1P3	0.683756	--->	12383504
1192	5312	PKD3	0.683756	--->	18483269
1193	100131859	LOC100131859	0.683756	--->	11922608
1194	83940	TATDN1	0.683756	--->	14713272
1195	58510	PRODH2	0.683756	--->	18287100
1196	644943	RASSF10	0.683756	--->	18272789
1197	441931	VN1R17P	0.683756	--->	16620963
1198	100271722	LOC100271722	0.683756	--->	12107413
1199	100169750	PRINS	0.683756	--->	20377629
1200	100463489	MTRNR2L11	0.683756	--->	19477263
1201	100463500	MTRNR2L13	0.683756	--->	19477263
1202	100463498	MTRNR2L12	0.683756	--->	19477263
1203	100462977	MTRNR2L1	0.683756	--->	19477263
1204	100463289	MTRNR2L5	0.683756	--->	19477263
1205	442204	MYL8P	0.683756	--->	9545376
1206	100462983	MTRNR2L3	0.683756	--->	19477263
1207	100463487	MTRNR2L9	0.683756	--->	19477263
1208	100463285	MTRNR2L4	0.683756	--->	19477263
1209	100463486	MTRNR2L8	0.683756	--->	19477263
1210	100288485	MTRNR2L7	0.683756	--->	19477263
1211	100463488	MTRNR2L10	0.683756	--->	19477263
1212	57212	KIAA0495	0.683756	--->	20477830
1213	641298	LOC641298	0.683756	--->	9039502
1214	724033	MIR663	0.683756	--->	20514450
1216	201164	PLD6	0.683756	--->	17028579
1217	197358	NLRC3	0.683756	--->	12766759
1218	80178	C16ORF59	0.683756	--->	16484223
1219	124976	SPNS2	0.683756	--->	12815463
1221	84317	CCDC115	0.683756	--->	21118521
1222	100462981	MTRNR2L2	0.683756	--->	19477263
1223	100463482	MTRNR2L6	0.683756	--->	19477263
1224	56947	MFF	0.683756	--->	18353969
1225	392188	USP17L8	0.683756	--->	17109758
1226	441191	RNF216L	0.683756	--->	11854271
1227	128500	RPL13P2	0.683756	--->	19573080
1229	100132413	GKN3P	0.683756	--->	20138039
1230	645402	USP17L4	0.683756	--->	17109758
1231	613227	HIGD1C	0.683756	--->	15869325
1232	693186	MIR601	0.683756	--->	19889580
1233	100129405	MSTO2P	0.683756	--->	16545939
1234	639	PRDM1	0.681626	--->	19828640;19269192;18845144;18089822;17264218;16547239;11877292
1235	6850	SYK	0.678201	--->	20133729;20068106;19783684;19776763;19581935;19549911;19297020;19151749;19092849;18006696;17675521;16888096;15795233;15670211;15163542;12470302;12393431;11714793;10963601;10066823;9104825;8666899
1236	5605	MAP2K2	0.673748	--->	19014680;17419998;17101779;16103188;15638726;12839928;12792650;10799874;10489373;9733512;9069267
1237	10746	MAP3K2	0.672858	--->	19289468;18761086;15001576;14734742
1239	200186	CRTC2	0.672858	--->	19372545;18626018;17548807;17043309
1240	3159	HMGA1	0.671908	--->	20530667;19250063;19074878;18473350;18316571;17290307;16293633;15875659;12700639;12653562;10428836;10428835
1241	654	BMP6	0.670653	--->	20460105;19308091;18688853;17879955;17575215;17262821;16547600;14558086
1242	5519	PPP2R1B	0.669805	--->	18715871;17449237;14576831;12912990;11591705
1243	4909	NTF4	0.669805	--->	16316409;10681461;10490030;9973328;8061955
1244	9332	CD163	0.659449	--->	20299688;19582880;19473660;17548657;17117055;12208511;11865982
1247	6275	S100A4	0.656284	--->	19945782;19799859;19666596;19615802;19059703;19011242;17638890;17497677;17328050;17051636;15116098;12942774;11278647
1248	3655	ITGA6	0.656284	--->	20508204;19138983;18436868;18270579;17979890;17935134;17475774;16732726;15983209;15885076;12364323;12105188;10713718
1253	64754	SMYD3	0.652509	--->	19403031;18452649;17963297
1254	10152	ABI2	0.652509	--->	18632609;12569093;10858458
1255	84254	CAMKK1	0.652509	--->	20453000;20106900;16741161
1256	11162	NUDT6	0.652509	--->	20800603;18401527;11801566
1259	55669	MFN1	0.652509	--->	20339081;19168699;17718388
1260	8649	MAPKSP1	0.652509	--->	17908799;17113937;9733512
1263	8544	PIR	0.651012	--->	20089166;15951572
1264	406942	MIR150	0.651012	--->	20067763;18682393
1265	56672	C11ORF17	0.651012	--->	20562110;16998474
1267	50486	G0S2	0.651012	--->	19878646;19706769
1268	118856	MMP21	0.651012	--->	18633436;14691307
1269	399979	SNX19	0.651012	--->	11564866;9039502
1270	6902	TBCA	0.651012	--->	16130169;15963512
1271	30849	PIK3R4	0.651012	--->	19270696;18957027
1272	80830	APOL6	0.651012	--->	19299565;15671246
1273	1775	DNASE1L2	0.651012	--->	17490414;11141064
1274	113791	PIK3IP1	0.651012	--->	19088825;18632611
1275	8812	CCNK	0.651012	--->	20459741;11988847
1276	261729	STEAP2	0.651012	--->	20587517;15623366
1277	406892	MIR100	0.651012	--->	20081105;19739117
1278	23552	CDK20	0.651012	--->	19672860;18508765
1279	8811	GALR2	0.651012	--->	18272487;14592962
1280	2889	RAPGEF1	0.649698	--->	20581864;19324082;15320955;14551197;11870224;9069267
1281	84868	HAVCR2	0.649698	--->	20083673;19395088;19005181;19001139;18354161;17069754
1282	5293	PIK3CD	0.649698	--->	20534549;18281552;16524887;11994280;11156964;9394803
1283	1024	CDK8	0.642629	--->	20083228;18794899;17612495;14759369;12145330
1284	3708	ITPR1	0.642295	--->	19325567;19120137;18657507;18364356;17130290;16278292;16237118;15613488;12754204;11413485
1285	26168	SENP3	0.641005	--->	20181954;19680224;15743823;15632193
1286	92140	MTDH	0.641005	--->	19940250;19648967;17704808;17563745
1287	4610	MYCL1	0.641005	--->	19536170;11602341;10597290;10229200
1288	57506	MAVS	0.626344	--->	19644511;19591957;19028691;18927075;18692023;16984921
1290	5176	SERPINF1	0.625135	--->	20664971;19948828;19224861;19091957;18845835;18312852;18180304;17870167;17651710;15846509;12200129
1292	4489	MT1A	0.616603	--->	20038220;19529947;18208603;12970870;11284736
1293	23136	EPB41L3	0.616603	--->	20651987;17640904;16420693;15116094;12115567
1294	8317	CDC7	0.616603	--->	19318489;18625709;18286467;17062569;15466207
1295	10401	PIAS3	0.616603	--->	19569236;16098628;15140884;15138572;11429412
1296	8614	STC2	0.614629	--->	19786016;19582875;18394600
1298	55540	IL17RB	0.614629	--->	20800603;20545698;20453000
1299	3476	IGBP1	0.614629	--->	19553685;18715871;17438131
1300	8844	KSR1	0.614629	--->	15899786;15520859;15520853
1301	1620	DBC1	0.614629	--->	20074560;14712213;11420708
1302	2232	FDXR	0.614629	--->	19004824;18319262;12370809
1303	407021	MIR29A	0.614629	--->	20564213;19347736;16236258
1305	7277	TUBA4A	0.612164	--->	15698476;15691386;15331610;15103018;12749852;12486001;12087096;11146551
1307	9025	RNF8	0.61081	--->	20080757;19124460;18550271;18001825
1308	8726	EED	0.61081	--->	15875659;15638726;9584199;9584197
1309	1991	ELANE	0.605935	--->	20423453;19307610;18485588;18278188;18043239;17761833;17187068;16624642;16551967;15657182;15161642;12745650;12444202;11846296;10102815
1310	23204	ARL6IP1	0.59903	--->	20372863;12754298
1311	81669	CCNL2	0.59903	--->	18216018;14684736
1312	114908	TMEM123	0.59903	--->	12752121;9600958
1313	25798	BRI3	0.59903	--->	14592447;11860200
1314	407013	MIR24-2	0.59903	--->	20195546;19513126
1315	112858	TP53RK	0.59903	--->	12659830;11546806
1316	29078	NDUFAF4	0.59903	--->	17001319;14871833
1317	84466	MEGF10	0.59903	--->	19721717;17498693
1318	9768	KIAA0101	0.59903	--->	19219066;16288740
1320	7862	BRPF1	0.59903	--->	19001415;16387653
1321	51547	SIRT7	0.59903	--->	19174463;16618798
1323	245711	SPDYA	0.59903	--->	19106603;16951407
1324	54514	DDX4	0.59903	--->	18534994;14736746
1325	10626	TRIM16	0.59903	--->	19147277;16575408
1326	406985	MIR200C	0.59903	--->	20620960;20514023
1327	9169	SRSF2IP	0.59903	--->	19668339;10069390
1328	55850	USE1	0.59903	--->	16354670;15272311
1329	150962	PUS10	0.59903	--->	19712588;14527409
1330	3726	JUNB	0.597051	--->	20132737;19666408;18843287;12907627;12145210;11726656;8649827
1331	246	ALOX15	0.594499	--->	20649594;19775287;19752603;19568414;19198625;19089921;18755188;16357157;15912043;15459485;14643174
1332	6606	SMN1	0.59335	--->	19351384;19198020;18974562;18533950;18071605;17682539;17250498;16936383;15119481;12374765;11704667;9818944;9503025;9389483;7552146
1333	5536	PPP5C	0.591671	--->	18280813;15328343;15218033;14734805;11689443
1334	8115	TCL1A	0.591671	--->	19155496;19064921;17548807;15459205;12381789
1335	1052	CEBPD	0.591671	--->	20385105;17562792;17373909;16997058;15674331
1336	5036	PA2G4	0.591671	--->	18852121;17951246;17316401;16832058;16642037
1340	7022	TFAP2C	0.582166	--->	18042070;17875680;15548692;12226108
1341	6717	SRI	0.582166	--->	20647321;17541155;16934756;16130169
1342	2119	ETV5	0.582166	--->	20215397;19851340;19443906;12036888
1343	5528	PPP2R5D	0.582166	--->	18715871;15817944;15809743;12912990
1344	406938	MIR146A	0.582122	--->	20842445;20181935;19881472;19167348;19164563;18057241
1346	4440	MSI1	0.57933	--->	19258308;18826648;18471519
1347	80279	CDK5RAP3	0.57933	--->	17785205;15790566;11882646
1348	8409	UXT	0.57933	--->	17620405;17554592;12762840
1349	6756	SSX1	0.57933	--->	18714179;18267106;16247461
1350	23582	CCNDBP1	0.57933	--->	17324930;16951160;10915734
1351	79109	MAPKAP1	0.57933	--->	18687895;17054722;17043309
1352	11329	STK38	0.57933	--->	20624913;19062280;18362890
1355	51512	GTSE1	0.57933	--->	20800603;14707141;12750368
1356	23221	RHOBTB2	0.57933	--->	18039672;17517369;15663929
1357	6741	SSB	0.577551	--->	17945310;17875783;17719568;16906225;16320341;15485924;12102760
1358	3460	IFNGR2	0.577551	--->	20959405;20453000;19657228;19141860;17697357;15103018;11585785
1361	391257	SUMO1P1	0.574859	--->	12383504
1362	10357	HMGB1P1	0.574859	--->	20200978
1363	619552	MIR483	0.574859	--->	20388800
1364	100132713	LOC100132713	0.574859	--->	20200978
1365	374882	TMEM205	0.574859	--->	20589834
1366	729330	OC90	0.574859	--->	15188402
1367	344558	SH3RF3	0.574859	--->	20696164
1369	220388	CCDC89	0.574859	--->	15188402
1370	54956	PARP16	0.574859	--->	15273990
1371	83741	TFAP2D	0.574859	--->	11733187
1372	406929	MIR138-1	0.574859	--->	19540661
1373	641654	HEPN1	0.574859	--->	12971969
1374	57567	ZNF319	0.574859	--->	11161788
1375	200933	FBXO45	0.574859	--->	19581926
1376	441518	FAM127C	0.574859	--->	16093683
1378	100526739	APITD1-CORT	0.574859	--->	15328517
1379	23201	FAM168A	0.574859	--->	9039502
1380	3230	HOXD@	0.574859	--->	19938081
1381	147906	DACT3	0.574859	--->	18538736
1382	10799	RPP40	0.574859	--->	9630247
1383	146223	CMTM4	0.574859	--->	20213316
1384	9658	ZNF516	0.574859	--->	9039502
1385	121457	IKBIP	0.574859	--->	15389287
1386	128239	IQGAP3	0.574859	--->	20800603
1387	574033	MIR18B	0.574859	--->	15944709
1388	404550	C16ORF74	0.574859	--->	12107413
1389	574507	MIR504	0.574859	--->	20542001
1390	9827	RGP1	0.574859	--->	9039502
1391	90313	TP53I13	0.574859	--->	14767535
1392	100131997	FAM27E3	0.574859	--->	18482256
1393	80319	CXXC4	0.574859	--->	18931698
1394	406994	MIR212	0.574859	--->	20020497
1395	441056	DUX4L4	0.574859	--->	17588759
1396	728410	DUX4L2	0.574859	--->	17588759
1398	80213	TM2D3	0.574859	--->	11278849
1399	653544	DUX4L6	0.574859	--->	17588759
1400	653545	DUX4L5	0.574859	--->	17588759
1401	57547	ZNF624	0.574859	--->	20453000
1402	56604	TUBB4Q	0.574859	--->	16526095
1403	375704	ENHO	0.574859	--->	20837912
1404	220042	C11ORF82	0.574859	--->	17515607
1405	392197	USP17L7	0.574859	--->	17109758
1406	9182	RASSF9	0.574859	--->	18272789
1407	23591	C17ORF88	0.574859	--->	10948432
1408	26290	GALNT8	0.574859	--->	20800603
1409	23008	KLHDC10	0.574859	--->	9039502
1410	399664	MEX3D	0.574859	--->	14769789
1411	284076	TTLL6	0.574859	--->	16443334
1412	728378	POTEF	0.574859	--->	19669888
1413	254827	NAALADL2	0.574859	--->	19132087
1414	137392	FAM92A1	0.574859	--->	17646714
1415	55106	SLFN12	0.574859	--->	9846487
1417	7846	TUBA1A	0.561188	--->	15698476;15691386;15331610;15103018;12486001;11146551
1418	23495	TNFRSF13B	0.561188	--->	19573080;19074885;17154264;16914324;14512299;10880535
1419	5468	PPARG	0.559081	--->	20800603;20650551;20649594;20644561;20512989;20510503;20453000;20361309;19923924;19787196;19701967;19563910;19540934;19506796;19470259;19070258;19061500;19018532;18927280;18832723;18755275;18753860;18711014;18645029;18608213;18579355;18465691;18413760;18317436;18293083;18214615;18182682;17896990;17870167;17868335;17651710;17611675;17535976;17532820;17513608;17487454;17473186;17466258;17372612;171…
1420	3665	IRF7	0.558663	--->	20392859;19404407;19152337;17374731;17079482;15251447;14739303
1422	4916	NTRK3	0.558513	--->	20160348;19156760;18713973;17971243;16862449;11877382;10764727;9973222
1424	55109	AGGF1	0.552492	--->	19556247;14961121
1425	51384	WNT16	0.552492	--->	16769578;16007226
1426	81671	TMEM49	0.552492	--->	20299819;17940279
1427	84084	RAB6C	0.552492	--->	20064528;17426708
1428	10286	BCAS2	0.552492	--->	19903847;12406557
1429	23097	CDK19	0.552492	--->	18216018;17516030
1430	23304	UBR2	0.552492	--->	15317757;14585983
1431	28985	MCTS1	0.552492	--->	18824261;12637315
1432	5612	PRKRIR	0.552492	--->	12384512;11555640
1433	57617	VPS18	0.552492	--->	18799622;18552835
1434	23741	EID1	0.552492	--->	19276448;17559085
1435	3954	LETM1	0.552492	--->	19797662;19168126
1437	8491	MAP4K3	0.552492	--->	20200978;19587239
1438	347733	TUBB2B	0.552492	--->	19996274;16526095
1440	10641	NPRL2	0.552492	--->	17018626;11980673
1442	54936	ADPRHL2	0.552492	--->	17991898;17015823
1444	574501	MIR499	0.552492	--->	20842445;19881472
1445	4288	MKI67	0.546451	--->	20800603;20099418;20010526;19723039;19602458;19470936;18798062;18778369;18766962;18690204;17848143;17490723;17188136;16479062;16171567;15638357;14707453;14627346;12532420
1446	11076	TPPP	0.546381	--->	19698783;18728964;18204489
1447	7126	TNFAIP1	0.546381	--->	19851886;19637314;16870576
1448	54971	BANP	0.546381	--->	20075864;15701641;12494467
1449	5140	PDE3B	0.546381	--->	19569180;11839681;11156964
1450	6586	SLIT3	0.546381	--->	19228371;18566128;12358155
1451	9448	MAP4K4	0.546381	--->	19690174;11002417;10807933
1454	10987	COPS5	0.544077	--->	20698225;18006276;17027978;16936264;16882664;16122907;15688030;15480426;15234121
1455	3280	HES1	0.540997	--->	20022559;19880519;19724860;17822320;15563463;15536134
1456	5291	PIK3CB	0.540368	--->	20058239;17522703;16524887;11994280;11676480;11156964;9394803
1457	1386	ATF2	0.537213	--->	20581861;20507983;19923798;18700251;18348191;17254968;17054722;16869889;16179804;11713276;10393177
1458	1890	TYMP	0.532766	--->	20355241;19330019;19023133;18359286;16803458;16458893;15374822;15123637;12565868;11925935
1459	6760	SS18	0.529142	--->	18714179;18234968;17101797;16247461
1461	5047	PAEP	0.525227	--->	20638131;19683346;18720404;18203874;18155767;17716661;17068141;14679205
1462	1959	EGR2	0.522914	--->	20067763;19651900;15173177;12687019;11909874
1463	51053	GMNN	0.522914	--->	20800603;19487297;19074885;17261582;15282313
1464	11168	PSIP1	0.522646	--->	19715609;18708362;18036557;17451600;16403949;15875659;12181742
1465	6366	CCL21	0.522646	--->	20488224;19832038;17949547;15972662;15569314;11970971;10861057
1466	9252	RPS6KA5	0.52152	--->	20200978;19672773;16762916;16223362;11909979;10880354
1467	993	CDC25A	0.51858	--->	20453000;20368335;20228808;19062161;18927589;18794133;11416155;10454584;10373478;9230211
1468	7786	MAP3K12	0.515579	--->	19675578;19146952;10922377
1469	5529	PPP2R5E	0.515579	--->	19890961;15817944;15034937
1470	23788	MTCH2	0.515579	--->	20215397;19851340;15899861
1471	406906	MIR122	0.515579	--->	19891584;19584283;18692484
1472	27430	MAT2B	0.515579	--->	18753136;18698677;18045590
1474	1687	DFNA5	0.515579	--->	20403915;17616391;16897187
1475	54984	PINX1	0.515579	--->	20620128;20544396;19117989
1476	2002	ELK1	0.513733	--->	18434015;18316600;18247360;17967787;17074809;15782123;15638726;15351693;9696047
1477	6794	STK11	0.51134	--->	19724060;19622832;19414597;19204826;19068194;18794113;18321849;17884763;17766436;17212587;17108107;15183188;14985505;14511408;11430832
1478	406972	MIR196A1	0.510592	--->	19418581;18663355
1480	407977	TNFSF12-TNFSF13	0.510592	--->	14555217;12411489
1481	5831	PYCR1	0.510592	--->	19648921;16730026
1482	80232	WDR26	0.510592	--->	19446606;15378603
1483	407024	MIR29B1	0.510592	--->	20564213;17204650
1484	55363	HEMGN	0.510592	--->	18599389;15332117
1485	166929	SGMS2	0.510592	--->	18694848;17982138
1486	94031	HTRA3	0.510592	--->	20469960;14500695
1487	2998	GYS2	0.510592	--->	20800603;12732844
1488	50846	DHH	0.510592	--->	20081366;19074837
1489	60401	EDA2R	0.510592	--->	19543321;15280356
1490	406983	MIR200A	0.510592	--->	20514023;19703993
1491	3208	HPCA	0.510592	--->	19686238;10899114
1492	9354	UBE4A	0.510592	--->	15611659;11802788
1493	11145	PLA2G16	0.510592	--->	17374643;11973642
1494	25976	TIPARP	0.510592	--->	15273990;11238919
1495	135250	RAET1E	0.510592	--->	15026360;14508119
1497	9554	SEC22B	0.510592	--->	16354670;15272311
1498	4580	MTX1	0.510592	--->	17510655;11454742
1499	10635	RAD51AP1	0.510592	--->	20871616;14966907
1500	27133	KCNH5	0.510592	--->	20800603;18349282
1501	84700	MYO18B	0.510592	--->	17294804;12741677
1502	825	CAPN3	0.505477	--->	19386580;19074885;18073330;11485017;10229226;9396712;8954122
1503	10988	METAP2	0.504591	--->	19703310;16386852;11485930;11123929
1506	10075	HUWE1	0.504591	--->	19148187;18488021;15989957;15989956
1507	5603	MAPK13	0.504591	--->	20090411;18559936;16644870;15340077
1509	8840	WISP1	0.504591	--->	20403915;20074638;15650268;11782444
1511	3394	IRF8	0.50185	--->	20634887;19801548;18246201;18195016;16886895
1513	4215	MAP3K3	0.50185	--->	16126726;15205325;15001576;14662759;11429546
1514	8936	WASF1	0.50185	--->	19890377;18947485;17939402;12931191;9039502
1515	57447	NDRG2	0.50185	--->	20331630;20206160;18689861;18209490;12845671
1516	91801	ALKBH8	0.493776	--->	19293182
1517	340371	NRBP2	0.493776	--->	18619852
1518	133688	UGT3A1	0.493776	--->	20800603
1519	23399	CTDNEP1	0.493776	--->	12083771
1520	57826	RAP2C	0.493776	--->	17447155
1521	92105	INTS4	0.493776	--->	17010949
1522	203430	ZCCHC5	0.493776	--->	16093683
1523	23508	TTC9	0.493776	--->	9039502
1524	84073	MYCBPAP	0.493776	--->	18843202
1525	9766	KIAA0247	0.493776	--->	9039502
1526	57047	PLSCR2	0.493776	--->	12509439
1527	693123	MIR449B	0.493776	--->	19960022
1528	126382	NR2C2AP	0.493776	--->	15381082
1529	641700	ECSCR	0.493776	--->	19416853
1530	664617	MIR542	0.493776	--->	20728447
1533	201176	ARHGAP27	0.493776	--->	12107413
1534	23080	AVL9	0.493776	--->	9039502
1535	200634	KRTCAP3	0.493776	--->	12752121
1537	7700	ZNF141	0.493776	--->	9671765
1538	90135	BTBD6	0.493776	--->	12107413
1539	126295	ZNF57	0.493776	--->	20356463
1540	90441	ZNF622	0.493776	--->	12645566
1541	57110	HRASLS	0.493776	--->	20837014
1542	574444	MIR491	0.493776	--->	20039318
1543	283337	ZNF740	0.493776	--->	18482256
1544	51029	PPPDE1	0.493776	--->	19133312
1545	406930	MIR138-2	0.493776	--->	19540661
1546	494329	MIR380	0.493776	--->	20871609
1547	127343	DMBX1	0.493776	--->	12142024
1548	83877	TM2D2	0.493776	--->	11278849
1549	112479	ERI2	0.493776	--->	17135487
1550	129804	FBLN7	0.493776	--->	19229767
1552	93349	SP140L	0.493776	--->	20800603
1553	51555	PEX5L	0.493776	--->	15302887
1554	51270	TFDP3	0.493776	--->	17632080
1555	80086	TUBA4B	0.493776	--->	12486001
1557	9728	SECISBP2L	0.493776	--->	9039502
1558	768219	MIR802	0.493776	--->	20558762
1559	57732	ZFYVE28	0.493776	--->	18482256
1560	84312	BRMS1L	0.493776	--->	16387653
1561	26103	LRIT1	0.493776	--->	20800603
1562	23412	COMMD3	0.493776	--->	15799966
1563	89882	TPD52L3	0.493776	--->	16631610
1564	340542	BEX5	0.493776	--->	18236150
1565	652070	SCFV	0.493776	--->	16611405
1566	169166	SNX31	0.493776	--->	12516573
1567	57520	HECW2	0.493776	--->	12890487
1568	162394	SLFN5	0.493776	--->	9846487
1569	94032	CAMK2N2	0.493776	--->	19586909
1570	344454	AOX2P	0.493776	--->	20800603
1571	442338	IRS3P	0.493776	--->	20226764
1572	353274	ZNF445	0.493776	--->	16368201
1573	84833	USMG5	0.493776	--->	16222733
1575	254170	FBXO33	0.493776	--->	16797541
1576	652995	UCA1	0.493776	--->	17416635
1577	5827	PXMP2	0.493776	--->	16683188
1578	401265	KLHL31	0.493776	--->	18719355
1579	164045	HFM1	0.493776	--->	20800603
1581	7980	TFPI2	0.488845	--->	20537494;19936309;19212621;19103149;18401718;17138934;14525759
1583	9051	PSTPIP1	0.486742	--->	17964261;16204241;14595024
1584	4666	NACA	0.486742	--->	19609276;12689679;12109594
1585	84148	MYST1	0.486742	--->	19854137;17694080;17189187
1586	10460	TACC3	0.486742	--->	19148534;17675670;11847113
1587	406881	MIRLET7A1	0.486742	--->	19787239;18403645;17220301
1588	5902	RANBP1	0.486742	--->	19270727;17940066;16130169
1589	6280	S100A9	0.484881	--->	19935772;19670424;19534726;18339893;18060880;17328050;17126494;17095618;15075348;12937135;12137245
1591	5810	RAD1	0.481642	--->	19615952;19074885;17395641;11573955;10777662
1593	3738	KCNA3	0.481642	--->	19712592;18818304;12807917;12150982;10479680
1594	11197	WIF1	0.481642	--->	20364027;19887605;19690140;15735743;15389810
1595	9133	CCNB2	0.481242	--->	17388661;11878934;7666531;7474080
1596	7323	UBE2D3	0.481242	--->	18515077;16522193;14765125;12867425
1597	4601	MXI1	0.481242	--->	19018165;17452451;11498788;10229200
1601	84324	SARNP	0.472686	--->	15048984;11922608
1602	152137	CCDC50	0.472686	--->	19059208;18029035
1603	3705	ITPK1	0.472686	--->	15762844;12925536
1604	5049	PAFAH1B2	0.472686	--->	18155631;16130169
1605	4750	NEK1	0.472686	--->	20800603;20230784
1606	4821	NKX2-2	0.472686	--->	19011242;18987169
1607	80829	ZFP91	0.472686	--->	20682767;12738986
1609	25849	PARM1	0.472686	--->	12772192;10499539
1610	4058	LTK	0.472686	--->	9223670;8910363
1611	25984	KRT23	0.472686	--->	19383294;11135429
1612	23173	METAP1	0.472686	--->	17114291;16386852
1613	29956	LASS2	0.472686	--->	20406683;18194600
1614	3430	IFI35	0.472686	--->	17197158;11911807
1615	23137	SMC5	0.472686	--->	18086888;16055714
1616	8659	ALDH4A1	0.472686	--->	20453000;14986171
1617	8698	S1PR4	0.472686	--->	19293149;12648236
1618	9825	SPATA2	0.472686	--->	20385810;19605492
1621	1164	CKS2	0.472686	--->	18498131;17388661
1622	23774	BRD1	0.472686	--->	16484223;16387653
1624	10480	EIF3M	0.472686	--->	19483676;17719568
1625	9667	SAFB2	0.472686	--->	19901029;19137425
1627	1859	DYRK1A	0.467105	--->	20167603;19081073;19016842;18366763;17294446;11311120
1628	2549	GAB1	0.464112	--->	19665053;15940252;15379552;15351743;12008033;10978177;9890893;9356464
1629	10006	ABI1	0.462251	--->	20193272;15591787;15032605;12681507;11418237
1630	5886	RAD23A	0.462251	--->	19161404;16924240;16120388;11426943;9846873
1632	5899	RALB	0.459712	--->	19166349;17875936;17018283
1633	6671	SP4	0.459712	--->	20538607;18593936;12004059
1634	2822	GPLD1	0.459712	--->	19135435;18298948;17949898
1635	3068	HDGF	0.459712	--->	19710540;18651222;15560738
1636	8241	RBM10	0.459712	--->	18820371;18315527;16552754
1638	6232	RPS27	0.459712	--->	20100468;16914586;16446370
1639	282618	IL29	0.459712	--->	20103601;18698163;16051921
1640	11331	PHB2	0.459712	--->	18086671;17008324;11302691
1641	55872	PBK	0.459712	--->	20647304;20622899;17145805
1642	5607	MAP2K5	0.459028	--->	16758967;12842996;12219026;11387209
1643	5532	PPP3CB	0.459028	--->	20700529;19287956;11714752;7593193
1644	4131	MAP1B	0.459028	--->	18656471;18195017;16014633;15032605
1645	2323	FLT3LG	0.459028	--->	18982072;18797870;12002675;11983110
1648	1514	CTSL1	0.444489	--->	20302512;19958782;19663777;19096818;18658137;18495127;15318816;15100281;12809493
1649	3098	HK1	0.44364	--->	20347420;19536174;19049977;18308720;12432216
1651	7345	UCHL1	0.440339	--->	20395212;19945429;19859801;19707515;18949367;18666234;16888648;16402389;16177983;16130169
1652	407029	MIR30A	0.438252	--->	20498642;19535919
1653	406911	MIR125B1	0.438252	--->	20460378;19471102
1654	5863	RGL2	0.438252	--->	15031288;9545376
1656	83259	PCDH11Y	0.438252	--->	16637074;12420223
1657	9891	NUAK1	0.438252	--->	15273717;13679856
1659	83463	MXD3	0.438252	--->	10918583;10229200
1660	91039	DPP9	0.438252	--->	16704418;16700509
1661	79677	SMC6	0.438252	--->	18086888;16055714
1662	6832	SUPV3L1	0.438252	--->	17352692;16176273
1663	29933	GPR132	0.438252	--->	18089568;12586833
1664	5026	P2RX5	0.438252	--->	12880424;12787128
1665	9333	TGM5	0.438252	--->	7906657;7688299
1666	83872	HMCN1	0.438252	--->	19229767;19190085
1667	51742	ARID4B	0.438252	--->	16387653;12446740
1668	64101	LRRC4	0.438252	--->	16723503;16077900
1669	27335	EIF3K	0.438252	--->	18577580;15327989
1670	8808	IL1RL2	0.438252	--->	20800603;19074885
1671	9557	CHD1L	0.438252	--->	20453000;18023026
1672	26960	NBEA	0.438252	--->	20200978;15188402
1673	1669	DEFA4	0.438252	--->	20016407;19363140
1674	10556	RPP30	0.438252	--->	17033964;9630247
1675	23474	ETHE1	0.438252	--->	17353187;12398897
1677	26292	MYCBP	0.438252	--->	20544396;9797456
1678	23371	TENC1	0.438252	--->	16951145;15817639
1679	57498	KIDINS220	0.438252	--->	18089783;9069267
1680	22921	MSRB2	0.438252	--->	19237503;18424444
1684	5657	PRTN3	0.436083	--->	20423453;17712045;17634439;15879139;14675038;14525959;12444202;12140766
1687	166	AES	0.434346	--->	18438919;15006356;10660609
1688	11047	ADRM1	0.434346	--->	20137344;19148532;18939944
1689	22800	RRAS2	0.434346	--->	15308774;15031288;11850823
1692	8605	PLA2G4C	0.434346	--->	16882668;15788676;9745929
1693	4512	COX1	0.434346	--->	19570036;12762840;11849212
1695	151648	SGOL1	0.434346	--->	20384790;18635744;16628005
1698	55929	DMAP1	0.434346	--->	16387653;15647280;14978102
1699	9201	DCLK1	0.434346	--->	20228126;18052980;16548883
1700	6318	SERPINB4	0.434346	--->	19956912;16549498;12437110
1701	84168	ANTXR1	0.434346	--->	14755251;11709713;11574549
1702	5526	PPP2R5B	0.434346	--->	16456541;15817944;11956189
1704	699	BUB1	0.433929	--->	19252416;19242126;17620410;17388661;17227893;15818396
1705	8398	PLA2G6	0.433929	--->	20053941;15573142;15252038;14634037;12208880;9745929
1708	85453	TSPYL5	0.430206	--->	20079711
1709	200185	KRTCAP2	0.430206	--->	12752121
1710	79874	RABEP2	0.430206	--->	17254320
1711	170622	COMMD6	0.430206	--->	15799966
1712	399694	SHC4	0.430206	--->	17409413
1713	51372	CCDC72	0.430206	--->	15740594
1714	283349	RASSF3	0.430206	--->	19148488
1715	337873	HIST2H2BC	0.430206	--->	12757711
1717	283600	SLC25A47	0.430206	--->	15322095
1718	84817	TXNDC17	0.430206	--->	14607843
1719	9703	KIAA0100	0.430206	--->	18549609
1720	10265	IRX5	0.430206	--->	18519790
1721	81928	CABLES2	0.430206	--->	14637168
1722	51310	SLC22A17	0.430206	--->	16377569
1723	80177	MYCT1	0.430206	--->	14562369
1724	201626	PDE12	0.430206	--->	15231837
1725	199731	CADM4	0.430206	--->	19565570
1727	23116	FAM179B	0.430206	--->	16335990
1728	445582	POTEE	0.430206	--->	19669888
1729	494514	C18ORF56	0.430206	--->	18482256
1730	65062	ALS2CR4	0.430206	--->	18482256
1731	84310	C7ORF50	0.430206	--->	18482256
1732	4943	TBC1D25	0.430206	--->	16484223
1734	54922	RASIP1	0.430206	--->	15031288
1735	54967	CXORF48	0.430206	--->	18307534
1736	221927	C7ORF27	0.430206	--->	16452482
1737	80823	BHLHB9	0.430206	--->	15034937
1738	57524	CASKIN1	0.430206	--->	15032605
1739	56965	PARP6	0.430206	--->	15273990
1740	168451	THAP5	0.430206	--->	19502560
1741	79693	YRDC	0.430206	--->	19279227
1742	10732	TCFL5	0.430206	--->	17006541
1743	57529	RGAG1	0.430206	--->	16093683
1744	340526	RGAG4	0.430206	--->	16093683
1745	115209	OMA1	0.430206	--->	20038677
1746	58476	TP53INP2	0.430206	--->	19056683
1747	57540	PTCHD2	0.430206	--->	15738394
1748	79073	TMEM109	0.430206	--->	20060811
1749	641977	SEPT7P2	0.430206	--->	15915442
1750	79956	ERMP1	0.430206	--->	17267443
1751	340595	ZCCHC16	0.430206	--->	16093683
1752	57061	HYMAI	0.430206	--->	16873690
1753	342977	NANOS3	0.430206	--->	12947200
1754	442906	MIR338	0.430206	--->	18684991
1755	170534	PARK10	0.430206	--->	16252231
1756	51550	CINP	0.430206	--->	19889979
1758	56033	BARX1	0.430206	--->	18708738
1759	25764	C15ORF63	0.430206	--->	17947297
1760	57718	PPP4R4	0.430206	--->	18715871
1761	153328	SLC25A48	0.430206	--->	15322095
1762	266629	SEC14L3	0.430206	--->	12757856
1763	339345	NANOS2	0.430206	--->	12947200
1764	342615	SLFN12L	0.430206	--->	9846487
1765	84680	ACCS	0.430206	--->	20453000
1768	50809	HP1BP3	0.430206	--->	20800603
1770	221785	ZNF498	0.430206	--->	11179890
1771	91875	TTC5	0.430206	--->	11511361
1772	64110	MAGEF1	0.430206	--->	20800603
1773	54344	DPM3	0.430206	--->	11420690
1774	22898	DENND3	0.430206	--->	11278422
1775	27065	D4S234E	0.430206	--->	20599942
1776	84911	ZNF382	0.430206	--->	20682794
1777	728492	SERF1B	0.430206	--->	10486205
1778	79816	TLE6	0.430206	--->	11486032
1779	23574	PRG1	0.430206	--->	10441517
1780	221527	ZBTB12	0.430206	--->	9545376
1782	23506	KIAA0240	0.430206	--->	9039502
1783	79020	C7ORF25	0.430206	--->	12446740
1784	729602	LOC729602	0.430206	--->	9039502
1785	55055	ZWILCH	0.430206	--->	20800603
1786	7107	GPR137B	0.430206	--->	12446740
1787	100129271	C1ORF68	0.430206	--->	20200978
1788	114132	SIGLEC11	0.430206	--->	20203208
1789	133418	EMB	0.430206	--->	9438341
1790	23117	NPIPL3	0.430206	--->	9039502
1791	653188	GUSBP3	0.430206	--->	7552146
1792	55239	OGFOD1	0.430206	--->	20154146
1793	26108	PYGO1	0.430206	--->	20403915
1794	389840	MAP3K15	0.430206	--->	20362554
1795	925	CD8A	0.427338	--->	19751272;18483277;18398508;17950725;12594841;10843658;10490978
1796	6418	SET	0.427338	--->	19234487;17309103;17142970;16286244;15931263;12628186;12524539
1797	3688	ITGB1	0.427256	--->	20678483;20616308;20613771;20362630;20007695;19822142;19574430;18947333;18850009;18676377;18644869;18583538;18322799;17991734;17960115;17726369;17407140;17331499;17286276;17186162;16916750;16882656;16732726;16448724;16430945;16363250;16301336;16195423;15983209;15905178;15757908;15737747;15507484;15389531;15280429;14623330;12682293;12637511;12393420;12364323;12209735;12138200;11932920;11805102;117…
1798	1000	CDH2	0.425825	--->	20630685;20139113;19580633;18495274;16596172;15774907;15731052;15701645;15192701;12095980;10818391
1799	4793	NFKBIB	0.425775	--->	15601829;15103018;10799874;10723127;10498867
1801	6258	RXRG	0.425775	--->	20510503;15608692;15299084;12082103;9150186
1802	4953	ODC1	0.425775	--->	18548481;17719568;16548883;16520895;15534104
1803	3710	ITPR3	0.425775	--->	19706527;19193873;14666665;12606721;11413485
1804	493	ATP2B4	0.425775	--->	19755660;16080782;15145946;15101689;11751908
1805	2057	EPOR	0.422314	--->	20164027;19536148;19375647;19010836;18278456;17893874;17647284;17145806;16084495;15777837;15480420;12441334;8608241
1807	5716	PSMD10	0.418202	--->	19736567;19729910;19235584;18813787;18332869;16023600
1808	831	CAST	0.418202	--->	18544539;18165173;14612448;10822276;10731697;9705209
1809	4320	MMP11	0.417745	--->	19212658;15989693;12845673;11280785
1810	3148	HMGB2	0.417745	--->	19139395;18239742;12524539;11748232
1812	3791	KDR	0.413861	--->	20959405;20824203;20800603;20686603;20453000;20195243;20103629;19860625;19857463;19834490;19179362;19176370;19141860;19058181;18987662;17979890;17631646;17470361;16697675;16617095;16361360;16260429;15962006;14996703;14726393;14687619;12810080;11994280;10428027
1813	2581	GALC	0.410518	--->	20800603;17458901;15657896
1814	55742	PARVA	0.410518	--->	15284246;14551191;12654898
1816	310	ANXA7	0.410518	--->	18256029;12445460;11839755
1817	10558	SPTLC1	0.410518	--->	17982236;11242114;10722759
1818	6738	TROVE2	0.410518	--->	20089705;19248095;12102760
1820	1975	EIF4B	0.410518	--->	17361185;11274152;10672017
1821	55869	HDAC8	0.410518	--->	19355988;19118036;18256683
1822	22806	IKZF3	0.410518	--->	11997672;11714801;10369681
1823	9180	OSMR	0.410518	--->	19223499;18179886;12061840
1824	2526	FUT4	0.410518	--->	19185848;17409497;15182935
1825	8405	SPOP	0.410518	--->	19164706;18997279;16524876
1826	25814	ATXN10	0.410518	--->	20548952;16498633;15201271
1827	6493	SIM2	0.410518	--->	16129820;14550949;12676991
1828	714	C1QC	0.408622	--->	19710097;18703056;12847249;12645945;10961870
1830	6945	MLX	0.406859	--->	11073985;10918583
1831	89866	SEC16B	0.406859	--->	20215397;19851340
1832	8727	CTNNAL1	0.406859	--->	17952117;9806841
1833	8406	SRPX	0.406859	--->	19424611;15021917
1834	4725	NDUFS5	0.406859	--->	16826196;12611891
1835	29082	CHMP4A	0.406859	--->	14583093;12860994
1836	55327	LIN7C	0.406859	--->	20215397;16192275
1837	63971	KIF13A	0.406859	--->	20208530;19094064
1838	10541	ANP32B	0.406859	--->	20015864;12522243
1839	7873	MANF	0.406859	--->	19399876;18561914
1840	677	ZFP36L1	0.406859	--->	19092855;8898945
1841	539	ATP5O	0.406859	--->	20800603;15850986
1842	23463	ICMT	0.406859	--->	17347446;12631708
1843	25875	LETMD1	0.406859	--->	18045496;16762630
1844	8704	B4GALT2	0.406859	--->	18211920;17470362
1845	23369	PUM2	0.406859	--->	12771951;9039502
1846	8710	SERPINB7	0.406859	--->	18498720;15788472
1847	1448	CSN3	0.406859	--->	18505157;18482256
1848	53947	A4GALT	0.406859	--->	11782470;10748143
1849	5271	SERPINB8	0.406859	--->	15231068;9268635
1850	27069	GHITM	0.406859	--->	18440869;18417609
1851	6782	HSPA13	0.406859	--->	18793616;10675567
1852	10863	ADAM28	0.406859	--->	20450360;18690470
1853	50487	PLA2G3	0.406859	--->	20492356;9745929
1854	9785	DHX38	0.406859	--->	18715871;9039502
1855	575	BAI1	0.406859	--->	14980512;10748157
1856	79595	SAP130	0.406859	--->	16387653;12660246
1857	9928	KIF14	0.406859	--->	19509238;16648480
1858	4332	MNDA	0.406859	--->	20595294;16651415
1860	2879	GPX4	0.403022	--->	19744930;19573080;17516241;16424062;15256721;12732844
1863	10454	TAB1	0.398562	--->	12589052;12048196;9878061;9744859
1864	1237	CCR8	0.398562	--->	19074885;12645948;12525579;9207005
1867	302	ANXA2	0.392943	--->	19951950;19656851;19585213;19176991;18494762;18084608;18008140;17824845;16526095;16331566;15302870;15070701;15064349;12629510
1868	3684	ITGAM	0.392943	--->	19833726;18762778;18714035;18617697;18096476;17957461;17445870;17228360;16614246;16508260;12731070;12377937;12234260;11893077
1871	3326	HSP90AB1	0.38837	--->	19380486;18591256;18239673;16314389;15284248;10995457
1873	8030	CCDC6	0.388113	--->	18715871;17420723;14712216
1874	8190	MIA	0.388113	--->	18494554;15208686;15201995
1875	8880	FUBP1	0.388113	--->	19637194;19585652;19219071
1876	10140	TOB1	0.388113	--->	19569230;16997058;11904957
1877	2354	FOSB	0.388113	--->	20813842;12618758;10942775
1878	2797	GNRH2	0.388113	--->	18477660;18467526;12770744
1879	4692	NDN	0.388113	--->	14593116;12198120;10347180
1880	3987	LIMS1	0.388113	--->	18063582;15941716;14551191
1881	5469	MED1	0.38605	--->	19521987;18339625;16723356;12145330;12082103;11840331;11266503
1882	6670	SP3	0.383229	--->	20538607;19212434;18593936;18522535;17297470;16339759;15790310;15777284;15619633;14645238;12004059
1883	1063	CENPF	0.380281	--->	19723035;15870278;12467231;11084331
1884	5500	PPP1CB	0.380281	--->	20516061;17274640;12016208;11564868
1885	6294	SAFB	0.380281	--->	19901029;19137425;17643427;11784858
1886	4152	MBD1	0.380281	--->	18666890;17066076;15327775;15081425
1887	10142	AKAP9	0.380281	--->	20453000;20106900;19073175;16741161
1888	58157	NGB	0.380281	--->	20091232;18416560;18302932;15808606
1890	51647	FAM96B	0.378656	--->	12107413
1891	406925	MIR135A1	0.378656	--->	19666866
1892	23507	LRRC8B	0.378656	--->	9039502
1893	114112	TXNRD3	0.378656	--->	11259642
1894	64434	NOM1	0.378656	--->	15715967
1895	60385	TSKS	0.378656	--->	18533145
1896	58511	DNASE2B	0.378656	--->	20800603
1898	55500	ETNK1	0.378656	--->	11912161
1899	113510	HELQ	0.378656	--->	20800603
1900	144715	RAD9B	0.378656	--->	16365875
1901	91582	RPS19BP1	0.378656	--->	17964266
1902	22977	AKR7A3	0.378656	--->	20453000
1903	442902	MIR330	0.378656	--->	19597470
1904	64231	MS4A6A	0.378656	--->	20453000
1906	90809	TMEM55B	0.378656	--->	17940011
1907	283254	HARBI1	0.378656	--->	18339812
1908	140807	KRT72	0.378656	--->	17388661
1909	10237	SLC35B1	0.378656	--->	20800603
1910	284904	SEC14L4	0.378656	--->	12757856
1911	406919	MIR130A	0.378656	--->	16549775
1912	51696	HECA	0.378656	--->	19643820
1914	23416	KCNH3	0.378656	--->	19923296
1915	79829	NAA40	0.378656	--->	19695338
1916	440044	SLC22A20	0.378656	--->	15869325
1917	4611	MYCL2	0.378656	--->	10229200
1918	23042	PDXDC1	0.378656	--->	9039502
1919	51002	TPRKB	0.378656	--->	12659830
1920	9777	TM9SF4	0.378656	--->	9039502
1921	337874	HIST2H2BD	0.378656	--->	12757711
1922	57149	LYRM1	0.378656	--->	19022914
1923	84273	C4ORF14	0.378656	--->	18456285
1924	92483	LDHAL6B	0.378656	--->	20800603
1926	55786	ZNF415	0.378656	--->	17055453
1927	574032	MIR20B	0.378656	--->	15944709
1928	116071	BATF2	0.378656	--->	19074269
1929	91050	CCDC149	0.378656	--->	18482256
1930	23031	MAST3	0.378656	--->	15951562
1931	84913	ATOH8	0.378656	--->	12419857
1932	54463	FAM134B	0.378656	--->	19838196
1934	80201	HKDC1	0.378656	--->	20800603
1935	116039	OSR2	0.378656	--->	15175245
1936	1632	DCI	0.378656	--->	12107413
1937	201562	PTPLB	0.378656	--->	15024066
1938	9724	UTP14C	0.378656	--->	9039502
1939	23505	TMEM131	0.378656	--->	9039502
1940	55526	DHTKD1	0.378656	--->	20800603
1941	116447	TOP1MT	0.378656	--->	20453000
1942	84247	LDOC1L	0.378656	--->	16093683
1943	54951	COMMD8	0.378656	--->	15799966
1944	388591	RNF207	0.378656	--->	12107413
1945	126626	GABPB2	0.378656	--->	20800603
1946	57215	THAP11	0.378656	--->	19008924
1947	389643	C8ORF80	0.378656	--->	19734146
1948	9926	LPGAT1	0.378656	--->	9039502
1949	81490	PTDSS2	0.378656	--->	14984733
1950	137529	CKS1A	0.378656	--->	18498131
1951	196294	IMMP1L	0.378656	--->	15814844
1952	26071	FAM127B	0.378656	--->	16093683
1953	154007	SNRNP48	0.378656	--->	18347052
1954	84647	PLA2G12B	0.378656	--->	9745929
1955	401152	C4ORF3	0.378656	--->	16174453
1956	51526	C20ORF111	0.378656	--->	17148688
1957	84334	C14ORF153	0.378656	--->	16782708
1958	203523	ZNF449	0.378656	--->	16636917
1960	126520	PLK5P	0.378656	--->	20100802
1961	283209	PGM2L1	0.378656	--->	20800603
1962	64600	PLA2G2F	0.378656	--->	9745929
1963	140469	MYO3B	0.378656	--->	20200978
1964	80218	NAA50	0.378656	--->	19398576
1965	285613	RELL2	0.378656	--->	19969290
1966	23568	ARL2BP	0.378656	--->	19368893
1967	147495	APCDD1	0.378656	--->	20200978
1968	51302	CYP39A1	0.378656	--->	20453000
1969	768211	RELL1	0.378656	--->	19969290
1970	23269	MGA	0.378656	--->	12748276
1971	11339	OIP5	0.378656	--->	20510019
1972	10807	SDCCAG3	0.378656	--->	16332174
1973	90326	THAP3	0.378656	--->	20200153
1974	84124	ZNF394	0.378656	--->	15249231
1975	64839	FBXL17	0.378656	--->	20200978
1976	54455	FBXO42	0.378656	--->	19509332
1977	256646	C15ORF55	0.378656	--->	20676058
1978	27042	C1ORF107	0.378656	--->	16322560
1979	406971	MIR195	0.378656	--->	20727858
1980	55680	RUFY2	0.378656	--->	11877430
1981	135458	HUS1B	0.378656	--->	20453000
1982	197257	LDHD	0.378656	--->	11582518
1983	57455	REXO1	0.378656	--->	20463961
1984	54920	DUS2L	0.378656	--->	18096616
1985	342510	CD300E	0.378656	--->	20039296
1986	406962	MIR186	0.378656	--->	18682393
1987	2251	FGF6	0.37815	--->	11801566;10945637
1988	407012	MIR24-1	0.37815	--->	20816961;20195546
1989	407015	MIR26A1	0.37815	--->	20230625;18713946
1990	4714	NDUFB8	0.37815	--->	12611891;10570959
1991	7380	UPK3A	0.37815	--->	19412341;19007907
1993	54878	DPP8	0.37815	--->	16704418;16700509
1994	10284	SAP18	0.37815	--->	16537548;12665594
1995	11103	KRR1	0.37815	--->	15832179;12887920
1996	81552	VOPP1	0.37815	--->	19505301;15735698
1997	9455	HOMER2	0.37815	--->	14528310;12378015
1998	2275	FHL3	0.37815	--->	19139564;14729955
1999	56993	TOMM22	0.37815	--->	17635912;17096026
2000	80704	SLC19A3	0.37815	--->	15328374;12861052
2001	3696	ITGB8	0.37815	--->	12324452;11156415
2002	9352	TXNL1	0.37815	--->	10826702;9668102
2003	10762	NUP50	0.37815	--->	12176322;10891499
2004	196883	ADCY4	0.37815	--->	17081159;11299302
2005	51548	SIRT6	0.37815	--->	19135889;17456799
2007	80314	EPC1	0.37815	--->	16387653;15647280
2008	51202	DDX47	0.37815	--->	18482256;15977068
2009	23076	RRP1B	0.37815	--->	20040599;10637318
2010	28984	C13ORF15	0.37815	--->	19652095;15591621
2011	79643	CHMP6	0.37815	--->	19270365;14583093
2012	6002	RGS12	0.37815	--->	17042716;10911908
2013	11140	CDC37	0.376332	--->	20299663;20159553;18931700;15001580;12907640
2016	6709	SPTAN1	0.373134	--->	19454697;16192640;12630566;12446661;9811849;9624143;8993318
2017	3925	STMN1	0.372661	--->	20204289;19017487;17663418;17012855;16909102;16548883;16427064;15659612
2019	4927	NUP88	0.367028	--->	18068677;17828493;9488438
2020	50615	IL21R	0.367028	--->	20193734;17624663;16391014
2021	4744	NEFH	0.367028	--->	20140245;18635547;17626162
2022	7994	MYST3	0.367028	--->	20800603;19001415;16387653
2023	7136	TNNI2	0.367028	--->	18805052;17393089;11470454
2025	8318	CDC45	0.367028	--->	19074885;18239674;17767920
2027	5142	PDE4B	0.362854	--->	16997058;15331441;11839681;11156964
2030	4824	NKX3-1	0.361139	--->	20479932;20395202;19266349;18360715;17486276
2031	5693	PSMB5	0.361139	--->	20555361;18711014;18502982;17262013;15944226
2032	6667	SP1	0.360668	--->	20538607;20383178;20351094;20150555;19783902;19758310;19588484;18811981;18765668;18714402;18593936;18579560;18522535;18384375;18293083;18171990;17927860;17297470;17287525;16715126;16339759;16120388;15790310;15777284;15694838;15619633;15353294;15142377;14710355;14676314;14645238;14561739;12748179;12706836;12634356;12004059;11844788;10103059;9882443;9694791;9535906;8463313
2033	23569	PADI4	0.36057	--->	19843866;18505818;17216583;16502257;16355400;15883854
2035	409	ARRB2	0.353777	--->	20497256;20457218;19306926;19239323;19171933;19071087;18408005;16308565;14769794;12488444;11090355
2036	2013	EMP2	0.351823	--->	19010852;8917086
2037	22981	NINL	0.351823	--->	19724857;18538832
2038	23620	NTSR2	0.351823	--->	12150975;12036977
2039	11167	FSTL1	0.351823	--->	18796737;18718903
2040	53637	S1PR5	0.351823	--->	12648236;12427546
2041	65267	WNK3	0.351823	--->	20094755;16501604
2042	9589	WTAP	0.351823	--->	19605357;17095724
2043	7411	VBP1	0.351823	--->	14729622;12169691
2044	1153	CIRBP	0.351823	--->	19277990;18482256
2045	3006	HIST1H1C	0.351823	--->	20800603;17879944
2046	9088	PKMYT1	0.351823	--->	12606722;11326318
2047	126393	HSPB6	0.351823	--->	19850943;18790732
2048	11064	CEP110	0.351823	--->	12732615;10187805
2049	51228	GLTP	0.351823	--->	18657186;15329726
2050	8340	HIST1H2BL	0.351823	--->	20800603;12757711
2051	26994	RNF11	0.351823	--->	20676133;14755250
2053	8804	CREG1	0.351823	--->	20060003;12358155
2054	9099	USP2	0.351823	--->	15050917;12566314
2055	5150	PDE7A	0.351823	--->	11812656;11156964
2056	29950	SERTAD1	0.351823	--->	20570897;19176394
2057	951	CD37	0.351823	--->	17440052;14978098
2058	8993	PGLYRP1	0.351823	--->	19666596;14585845
2059	23545	ATP6V0A2	0.351823	--->	19321599;15358640
2060	64769	MEAF6	0.351823	--->	16387653;15647280
2061	9104	RGN	0.351823	--->	19690176;15358188
2062	51162	EGFL7	0.351823	--->	20953557;17934064
2063	2257	FGF12	0.351823	--->	20083228;18525161
2064	1028	CDKN1C	0.349739	--->	19544095;17464323;16936778;14671317;12963725;12553041;12107413;11891335
2065	2208	FCER2	0.348495	--->	18032710;16009564;15565166;15469741;12853962;12576441;12456589
2066	121504	HIST4H4	0.347388	--->	19818714;16531610;15710329;15674325;12015309;11498536
2067	7227	TRPS1	0.34717	--->	17467349;11773701;10974077
2068	55755	CDK5RAP2	0.34717	--->	20200978;15184881;11882646
2069	1973	EIF4A1	0.34717	--->	18296639;15082783;10611228
2071	3090	HIC1	0.34717	--->	20682398;17079468;16269335
2072	1655	DDX5	0.346544	--->	20663877;17384675;15660129;15464984;12665590
2075	6286	S100P	0.346236	--->	19885547;19073601;18452169;16061848
2077	3337	DNAJB1	0.346236	--->	20735358;19901540;14752510;11500375
2078	5588	PRKCQ	0.344409	--->	20486122;20472553;18521081;16264271;16210616;15802604;15358536;14673152;12734410;11141237;9252332
2079	2902	GRIN1	0.344409	--->	16697675;16481105;15749123;15265015;12753088;12408866;11606043;11483648;10197777;9745929;9651389
2080	8829	NRP1	0.340712	--->	20085644;19857463;19480842;18922901;18000534;17726369;17015762;15956974;10688880
2081	4085	MAD2L1	0.340712	--->	20440596;19276188;18597777;16714000;16495226;16214181;15563594;14607335;11438673
2082	5337	PLD1	0.338765	--->	18694819;18636075;18573349;17069807;16517737;16109716;12615079;10926929
2083	55294	FBXW7	0.338765	--->	20622901;18784078;17873522;17646409;16210249;15498494;14739463;12628165
2084	4843	NOS2	0.337501	--->	20850837;20644561;20453000;20027603;19741110;19635578;19443702;19178812;19130609;19074885;18585800;18579559;18474259;18472017;18217711;18079278;18070432;17881462;16924421;16820946;16681724;16442500;16195370;16136006;15849807;15284293;15259072;14574328;12919943;12800233;12732844;12486325;12374680;12060397;11397889;7528106
2085	123920	CMTM3	0.335848	--->	19509237
2086	55635	DEPDC1	0.335848	--->	20587513
2088	84203	TXNDC2	0.335848	--->	11737268
2089	25949	SYF2	0.335848	--->	16951160
2090	11230	PRAF2	0.335848	--->	17975142
2091	23107	MRPS27	0.335848	--->	9039502
2092	64745	METT11D1	0.335848	--->	11278769
2093	151636	DTX3L	0.335848	--->	19818714
2094	79005	SCNM1	0.335848	--->	18482256
2095	51258	MRPL51	0.335848	--->	11402041
2096	118425	GDEP	0.335848	--->	15299187
2097	474354	LRRC18	0.335848	--->	15707978
2098	54478	FAM64A	0.335848	--->	18482256
2099	11108	PRDM4	0.335848	--->	12371150
2100	55325	UFSP2	0.335848	--->	12358155
2101	115861	NXNL1	0.335848	--->	18474255
2102	169355	IDO2	0.335848	--->	19799997
2103	51116	MRPS2	0.335848	--->	11402041
2104	56891	LGALS14	0.335848	--->	19497882
2105	9778	KIAA0232	0.335848	--->	9039502
2106	406976	MIR199A1	0.335848	--->	18456660
2107	60592	SCOC	0.335848	--->	16484223
2108	360203	GLT6D1	0.335848	--->	20800603
2109	442890	MIR133B	0.335848	--->	19654003
2110	442920	MIR196B	0.335848	--->	20549547
2111	55969	C20ORF24	0.335848	--->	15178406
2112	9796	PHYHIP	0.335848	--->	9039502
2113	83590	TMUB1	0.335848	--->	19254477
2114	54466	SPIN2A	0.335848	--->	12145692
2115	10591	C6ORF108	0.335848	--->	9271375
2116	51122	COMMD2	0.335848	--->	15799966
2118	29099	COMMD9	0.335848	--->	15799966
2119	51108	METTL9	0.335848	--->	16837177
2120	157313	CDCA2	0.335848	--->	16492807
2121	51397	COMMD10	0.335848	--->	15799966
2122	57659	ZBTB4	0.335848	--->	18451802
2123	25999	CLIP3	0.335848	--->	20052288
2124	54939	COMMD4	0.335848	--->	15799966
2125	165631	PARP15	0.335848	--->	15273990
2126	25907	TMEM158	0.335848	--->	11399754
2127	84971	ATG4D	0.335848	--->	19549685
2128	10475	TRIM38	0.335848	--->	11854271
2129	151112	ZSWIM2	0.335848	--->	16522193
2130	137902	PXDNL	0.335848	--->	20800603
2131	80263	TRIM45	0.335848	--->	15351693
2132	51046	ST8SIA3	0.335848	--->	20800603
2133	9764	KIAA0513	0.335848	--->	17010949
2134	142679	DUSP19	0.335848	--->	11959862
2135	25946	ZNF385A	0.335848	--->	17719541
2136	10627	MYL12A	0.335848	--->	17719568
2137	255189	PLA2G4F	0.335848	--->	9745929
2138	92597	MOBKL1A	0.335848	--->	19739119
2139	280636	C11ORF31	0.335848	--->	19766117
2140	442909	MIR342	0.335848	--->	20448109
2141	161253	REM2	0.335848	--->	20231315
2142	7485	WRB	0.335848	--->	20200978
2143	406949	MIR15B	0.335848	--->	19956871
2144	84465	MEGF11	0.335848	--->	17498693
2145	55364	IMPACT	0.335848	--->	20648630
2146	4710	NDUFB4	0.335848	--->	12611891
2147	128153	SPATA17	0.335848	--->	16395525
2148	9245	GCNT3	0.335848	--->	16418723
2149	55151	TMEM38B	0.335848	--->	20800603
2150	4697	NDUFA4	0.335848	--->	12611891
2151	127943	FCRLB	0.335848	--->	16263223
2152	84869	CBR4	0.335848	--->	19000905
2153	64772	ENGASE	0.335848	--->	18586680
2154	51435	SCARA3	0.335848	--->	18806823
2155	388015	RTL1	0.335848	--->	16093683
2156	65981	CAPRIN2	0.335848	--->	14593112
2157	79850	FAM57A	0.335848	--->	20024628
2158	144233	BCDIN3D	0.335848	--->	20215397
2159	55133	SRBD1	0.335848	--->	20363506
2160	114804	RNF157	0.335848	--->	20800603
2161	55599	RNPC3	0.335848	--->	18482256
2162	64768	IPPK	0.335848	--->	15967797
2163	406918	MIR129-2	0.335848	--->	20331975
2164	55033	FKBP14	0.335848	--->	19862764
2165	55159	RFWD3	0.335848	--->	20173098
2166	27154	BRPF3	0.335848	--->	16387653
2167	9842	PLEKHM1	0.335848	--->	12820725
2168	148979	GLIS1	0.335848	--->	14500813
2169	442900	MIR326	0.335848	--->	19955368
2170	23185	LARP4B	0.335848	--->	9039502
2171	84236	RHBDD1	0.335848	--->	18953687
2172	29931	LOH3CR2A	0.335848	--->	12452030
2173	169714	QSOX2	0.335848	--->	14633699
2174	79038	ZFYVE21	0.335848	--->	12524540
2175	5922	RASA2	0.335848	--->	14530271
2176	29777	ABT1	0.335848	--->	18482256
2177	79792	GSDMD	0.335848	--->	19051310
2178	57692	MAGEE1	0.335848	--->	14623885
2179	7289	TULP3	0.335848	--->	10509669
2180	9705	ST18	0.335848	--->	18676404
2181	8654	PDE5A	0.332523	--->	20595799;19996273;17017938;15817798;11358813
2182	805	CALM2	0.332523	--->	16229872;10625668;9658102;8862395;8780394
2184	84634	KISS1R	0.330386	--->	19286835;19201817;18583061;15596153
2185	5753	PTK6	0.330386	--->	19661439;19304789;18719096;15961400
2186	23118	TAB2	0.330386	--->	17586463;15220215;12048196;9744859
2188	23627	PRND	0.328454	--->	19728151;19129949;17894227
2189	762	CA4	0.328454	--->	20308551;19211803;15090652
2190	7468	WHSC1	0.328454	--->	19059936;17719568;17239852
2191	7163	TPD52	0.328454	--->	18959755;18698023;16631610
2192	793	CALB1	0.328454	--->	18359862;15641794;12520521
2193	1602	DACH1	0.328454	--->	19901965;18957060;14525983
2194	5998	RGS3	0.328454	--->	19333232;16821082;10749886
2195	391	RHOG	0.328454	--->	17570359;15620647;10713718
2197	6548	SLC9A1	0.328104	--->	18701649;18480176;18407588;17913870;17349711;17167226;15096511;11604491
2198	26018	LRIG1	0.327623	--->	19300910;18542056
2200	22976	PAXIP1	0.327623	--->	19124460;17178841
2201	79188	TMEM43	0.327623	--->	10631146;9860777
2202	7171	TPM4	0.327623	--->	16551573;16130169
2203	8572	PDLIM4	0.327623	--->	19011242;17332327
2204	8550	MAPKAPK5	0.327623	--->	19484198;17254968
2205	10487	CAP1	0.327623	--->	18716285;18671965
2206	57863	CADM3	0.327623	--->	19565570;18686605
2207	22866	CNKSR2	0.327623	--->	19563921;18790760
2208	8611	PPAP2A	0.327623	--->	14506139;12471011
2209	53832	IL20RA	0.327623	--->	20800603;12351624
2210	27180	SIGLEC9	0.327623	--->	19542910;15827126
2211	25805	BAMBI	0.327623	--->	20189233;19326429
2212	1325	CORT	0.327623	--->	18709137;10894940
2213	89797	NAV2	0.327623	--->	15031288;12214280
2214	4783	NFIL3	0.327623	--->	16630563;9122243
2215	10652	YKT6	0.327623	--->	16821082;16354670
2216	55135	WRAP53	0.327623	--->	20494116;19250907
2217	54880	BCOR	0.327623	--->	11777915;10898795
2218	23077	MYCBP2	0.327623	--->	19000755;9689053
2219	9026	HIP1R	0.327623	--->	19255499;14732715
2221	2623	GATA1	0.326321	--->	20101202;19556247;19509292;19411634;18599389;17420275;17167422;16249385;15967790;15563463;14512321
2222	2066	ERBB4	0.326321	--->	20603612;19808643;18973758;18094435;17505063;16878160;16832345;16778220;16463386;15685397;15562026
2224	2130	EWSR1	0.320838	--->	20103643;19212622;18838963;18347058;15282325;15021903;12527906;12432261;8570200
2225	930	CD19	0.319051	--->	19454653;14607925;11120811;9648915;7568175
2226	2821	GPI	0.319051	--->	19819066;15850830;15059907;14566819;12517804
2227	3183	HNRNPC	0.319051	--->	18296503;15494373;12509468;12482981;9516488
2229	7472	WNT2	0.315265	--->	19857041;18949017;17534895;15900580
2231	7799	PRDM2	0.315265	--->	19602237;17963297;16953217;9766644
2232	3439	IFNA1	0.315088	--->	20959405;19657094;19095736;18771758;18071879;17956986;17572490;17180012;15188363;15056668;12097384;12091360;8764000
2234	7750	ZMYM2	0.310803	--->	19506298;17389761;17027752
2235	1059	CENPB	0.310803	--->	19723035;17968937;11084331
2236	6767	ST13	0.310803	--->	20512919;17324930;17013759
2237	3957	LGALS2	0.310803	--->	19380789;16940423;15356130
2238	59348	ZNF350	0.310803	--->	20644561;20306497;14755250
2239	7025	NR2F1	0.310803	--->	19526345;19112178;17674191
2240	407007	MIR222	0.310803	--->	20417062;19962668;18790736
2241	10474	TADA3	0.310803	--->	19194825;12660246;11707411
2243	4537	ND3	0.310803	--->	20644561;18262047;12611891
2244	1003	CDH5	0.307688	--->	20589320;18420943;18195090;17761936;15731052;15572031;12413882;10428027
2246	1021	CDK6	0.305693	--->	20453000;19074885;18607543;18495667;18305152;16548883;15504546;14627988;12082615;11739795
2247	6795	AURKC	0.30533	--->	19649632;15917996
2248	6419	SETMAR	0.30533	--->	20800603;19458360
2249	7481	WNT11	0.30533	--->	20219091;18572162
2250	473	RERE	0.30533	--->	12107413;11331249
2251	151888	BTLA	0.30533	--->	20693422;12796776
2252	1892	ECHS1	0.30533	--->	16130169;12358155
2253	51378	ANGPT4	0.30533	--->	15284220;12958144
2254	406982	MIR20A	0.30533	--->	17135249;15944709
2255	3237	HOXD11	0.30533	--->	19938081;11493536
2256	5361	PLXNA1	0.30533	--->	19480842;19176370
2257	6871	TADA2A	0.30533	--->	12660246;11707411
2258	7764	ZNF217	0.30533	--->	20429623;16203743
2259	27036	SIGLEC7	0.30533	--->	11774609;10514511
2260	374291	NDUFS7	0.30533	--->	15186778;12611891
2261	7029	TFDP2	0.30533	--->	16482218;12036888
2262	8359	HIST1H4A	0.30533	--->	19862764;19818714
2263	6533	SLC6A6	0.30533	--->	19423693;12163498
2264	6198	RPS6KB1	0.304152	--->	20657550;19881535;19815051;18652687;17936702;17053147;16962100;16810323;16109716;15953364;12801526;12733712
2265	407011	MIR23B	0.299667	--->	20562915
2267	170691	ADAMTS17	0.299667	--->	20200978
2268	7701	ZNF142	0.299667	--->	9039502
2269	56956	LHX9	0.299667	--->	19568415
2270	7988	ZNF212	0.299667	--->	18255255
2271	79658	ARHGAP10	0.299667	--->	15471851
2272	10749	KIF1C	0.299667	--->	19996280
2273	151987	PPP4R2	0.299667	--->	18715871
2274	442918	MIR373	0.299667	--->	19501585
2275	55745	MUDENG	0.299667	--->	18395520
2277	54625	PARP14	0.299667	--->	15273990
2278	84166	NLRC5	0.299667	--->	12615073
2279	51660	BRP44L	0.299667	--->	11252172
2280	407022	MIR296	0.299667	--->	20485139
2282	23072	HECW1	0.299667	--->	18223681
2283	23623	RUSC1	0.299667	--->	19365808
2284	155038	GIMAP8	0.299667	--->	16103028
2285	340485	ACER2	0.299667	--->	16940153
2286	653145	ANXA8	0.299667	--->	16203777
2287	407010	MIR23A	0.299667	--->	19513126
2288	678	ZFP36L2	0.299667	--->	17172869
2289	93973	ACTR8	0.299667	--->	15188402
2290	168667	BMPER	0.299667	--->	18787191
2291	26301	GBGT1	0.299667	--->	20800603
2292	23272	C3ORF63	0.299667	--->	18726359
2293	64601	VPS16	0.299667	--->	18552835
2294	10715	LASS1	0.299667	--->	15317812
2295	125144	NCRNA00188	0.299667	--->	10393949
2296	79039	DDX54	0.299667	--->	16260042
2297	63978	PRDM14	0.299667	--->	17942894
2299	55257	C20ORF20	0.299667	--->	15647280
2300	90459	ERI1	0.299667	--->	17135487
2301	51265	CDKL3	0.299667	--->	17945021
2302	51070	NOSIP	0.299667	--->	16135813
2303	25778	DSTYK	0.299667	--->	15178406
2304	51291	GMIP	0.299667	--->	16143398
2305	374462	PTPRQ	0.299667	--->	12802008
2306	9675	TTI1	0.299667	--->	20800603
2307	285590	SH3PXD2B	0.299667	--->	19228371
2308	4707	NDUFB1	0.299667	--->	12611891
2309	55588	MED29	0.299667	--->	17332321
2310	84727	SPSB2	0.299667	--->	19609018
2311	4884	NPTX1	0.299667	--->	17151277
2312	283748	PLA2G4D	0.299667	--->	9745929
2313	29911	HOOK2	0.299667	--->	18799622
2314	4817	NIT1	0.299667	--->	16864578
2315	80230	RUFY1	0.299667	--->	11877430
2316	8515	ITGA10	0.299667	--->	9822998
2317	2300	FOXL1	0.299667	--->	15188402
2318	55012	PPP2R3C	0.299667	--->	16129705
2319	115106	HAUS1	0.299667	--->	15082789
2320	3750	KCND1	0.299667	--->	10479680
2321	55023	PHIP	0.299667	--->	17636024
2322	22877	MLXIP	0.299667	--->	11073985
2323	10651	MTX2	0.299667	--->	17510655
2324	81532	MOB2	0.299667	--->	20624913
2325	7745	ZNF192	0.299667	--->	18482256
2326	257019	FRMD3	0.299667	--->	17260017
2327	55893	ZNF395	0.299667	--->	19018758
2328	8446	DUSP11	0.299667	--->	19120688
2329	79447	C16ORF53	0.299667	--->	19124460
2330	28991	COMMD5	0.299667	--->	15799966
2331	406920	MIR130B	0.299667	--->	18974142
2332	284252	KCTD1	0.299667	--->	19115315
2333	7260	TSSC1	0.299667	--->	9403053
2334	9202	ZMYM4	0.299667	--->	12356764
2335	79685	SAP30L	0.299667	--->	16484223
2336	56169	GSDMC	0.299667	--->	19051310
2337	57405	SPC25	0.299667	--->	14699129
2338	140576	S100A16	0.299667	--->	17030513
2339	29994	BAZ2B	0.299667	--->	18482256
2340	8609	KLF7	0.299667	--->	14644156
2341	57179	KIAA1191	0.299667	--->	18482256
2342	147841	SPC24	0.299667	--->	14699129
2343	9640	ZNF592	0.299667	--->	9039502
2344	9057	SLC7A6	0.299667	--->	9039502
2345	7763	ZFAND5	0.299667	--->	14754897
2346	6450	SH3BGR	0.299667	--->	12358155
2347	9783	RIMS3	0.299667	--->	9039502
2348	57094	CPA6	0.299667	--->	19790060
2349	54994	C20ORF11	0.299667	--->	12107413
2350	4356	MPP3	0.299667	--->	17669239
2351	146857	SLFN13	0.299667	--->	9846487
2352	8933	FAM127A	0.299667	--->	16093683
2353	92291	CAPN13	0.299667	--->	20591971
2354	440836	ODF3B	0.299667	--->	12107413
2355	92609	TIMM50	0.299667	--->	15044455
2356	23351	KHNYN	0.299667	--->	20800603
2357	128338	DRAM2	0.299667	--->	19895784
2358	406996	MIR214	0.299667	--->	18199536
2359	374	AREG	0.299065	--->	20726858;19070973;18835871;15767261;15735670;12356750
2360	1487	CTBP1	0.297917	--->	20800578;19506021;19136938;18765668;15708980;15188402;14567915;12867035
2361	10664	CTCF	0.297917	--->	20478995;20110362;18021171;17583694;16595548;15958555;12524457;9591631
2362	941	CD80	0.297034	--->	18577795;15956545;15611322;15254772;12905492;12798307;11726649;10807504;8814244;7589092
2363	5175	PECAM1	0.295659	--->	20589320;20074345;19897387;18519815;18388311;17106245;16551678;16518857;14519385;12689916;12681475;12649141;12393747;12110892
2364	84432	PROK1	0.294147	--->	19523441;17289879;16320832
2365	57016	AKR1B10	0.294147	--->	19643728;18396902;17209433
2366	55835	CENPJ	0.294147	--->	16316625;15687488;15047868
2367	10923	SUB1	0.294147	--->	19525231;17785449;14966284
2368	8615	USO1	0.294147	--->	19028683;15979508;12438416
2369	25855	BRMS1	0.294147	--->	18470911;18276787;17000776
2370	3921	RPSA	0.29367	--->	20101459;19224861;18787295;18425431;16130169
2371	10631	POSTN	0.29367	--->	20688362;19619531;19328625;17043657;15093540
2372	8607	RUVBL1	0.29367	--->	19877184;17060327;16387653;15647280;10966108
2374	7374	UNG	0.293313	--->	20800603;19671688;17360488;16120388;16005850;15875659;15142377
2375	4683	NBN	0.290967	--->	20729302;20644561;20453000;19862546;19573080;19074885;18723444;18644472;18582154;18003706;17537595;17485521;17442057;17219051;17169801;16972754;16728435;15790808;15024084;14745549;14519663
2377	3178	HNRNPA1	0.288426	--->	19004954;18846111;17287399;15861128;14645369;14633690;12665590;11884611
2379	728	C5AR1	0.288011	--->	20473571;19333232;18753257;17199736;12759460;10597774
2380	10365	KLF2	0.287064	--->	19696221;16466697;15947087;15735666
2381	3489	IGFBP6	0.287064	--->	18982452;18039785;17519236;11297622
2382	51514	DTL	0.284754	--->	20932471;19672268
2383	5641	LGMN	0.284754	--->	15788679;9891971
2384	5136	PDE1A	0.284754	--->	16514069;11156964
2385	11113	CIT	0.284754	--->	12411428;11086988
2386	5349	FXYD3	0.284754	--->	19109419;14654946
2387	11060	WWP2	0.284754	--->	19651900;18570872
2388	6482	ST3GAL1	0.284754	--->	20200978;17101770
2389	8314	BAP1	0.284754	--->	18757409;9039502
2390	51726	DNAJB11	0.284754	--->	20418907;16130169
2392	23085	ERC1	0.284754	--->	20932476;15218148
2393	9168	TMSB10	0.284754	--->	16012174;14741341
2395	25793	FBXO7	0.284754	--->	18495667;16510124
2396	100271849	MEF2B	0.284754	--->	11517243;10531067
2397	971	CD72	0.284754	--->	10820378;9740800
2398	1960	EGR3	0.284754	--->	15173177;11909874
2399	7023	TFAP4	0.284754	--->	18818310;18480385
2400	26155	NOC2L	0.284754	--->	16322561;10637318
2401	80207	OPA3	0.284754	--->	20372962;15342707
2402	8089	YEATS4	0.284754	--->	16387653;15647280
2403	132789	GNPDA2	0.284754	--->	20215397;19851340
2405	4478	MSN	0.28329	--->	18941185;16908865;16130169;15818415;15659383;15096511;12594175
2406	54583	EGLN1	0.281719	--->	20959442;20028863;18347341;17932321;11574160
2407	2268	FGR	0.281719	--->	17164290;11526478;10702640;10229804;10066823
2409	1523	CUX1	0.281719	--->	20689760;20442202;19361498;17681953;17496784
2410	7514	XPO1	0.281117	--->	20018851;19117056;18306389;17764157;17726064;17616652;16319068;14617633;12176322;11839808;11309306;10891499
2411	7314	UBB	0.281117	--->	18029035;17936559;17719541;16701206;16630834;16510124;16252010;15721744;15218035;14755250;12853446;12787561
2412	6405	SEMA3F	0.278422	--->	19657188;17569671;15520858
2413	25970	SH2B1	0.278422	--->	20215397;19851340;12370803
2414	3619	INCENP	0.278422	--->	17681274;15917996;11084331
2417	963	CD53	0.278422	--->	17210617;12631118;12606948
2418	4068	SH2D1A	0.27734	--->	19759517;19570996;18031694;17785286;15378026;12951057
2419	2023	ENO1	0.27734	--->	19433310;18691435;16548883;16359544;15324934;9878089
2420	5583	PRKCH	0.27734	--->	20486122;20001341;19523467;17786031;12646210;11141237
2421	3691	ITGB4	0.276925	--->	20510671;19138983;19074885;19061949;18299254;18270579;16740748;15381079;15367640;12105188;9837976
2422	8945	BTRC	0.275595	--->	20708156;20625400;19150432;18296647;17387146;17217622;17053147;15340078;11696595
2423	3485	IGFBP2	0.275595	--->	20306690;19843326;17970029;17113753;17102589;16901920;12839944;12794762;11297622
2424	64421	DCLRE1C	0.273917	--->	19779458;19398950;19074885;15811628
2426	9063	PIAS2	0.273917	--->	20308430;19549844;17066076;15976810
2427	7021	TFAP2B	0.273917	--->	20607706;17630431;9271117;7729426
2428	4171	MCM2	0.273581	--->	20174894;19862764;19001876;18286467;16387653;12119552;11872961
2429	5764	PTN	0.273581	--->	20013808;18381592;17925408;17823238;17443289;17369488;11809760
2430	1981	EIF4G1	0.270258	--->	18296639;17195095;15234964;15193258;15128869;12149653;12054647;10872469
2432	29110	TBK1	0.270233	--->	19847166;17018283;16887178;14560022;10990461
2433	83787	ARMC10	0.268669	--->	12839973
2434	54539	NDUFB11	0.268669	--->	12611891
2435	9623	TCL1B	0.268669	--->	20800603
2436	8612	PPAP2C	0.268669	--->	12471011
2437	22929	SEPHS1	0.268669	--->	16786570
2438	29925	GMPPB	0.268669	--->	12843293
2440	55207	ARL8B	0.268669	--->	19398576
2441	7805	LAPTM5	0.268669	--->	19787053
2442	10248	POP7	0.268669	--->	9630247
2443	10581	IFITM2	0.268669	--->	19544527
2444	92345	NAF1	0.268669	--->	20010695
2445	8346	HIST1H2BI	0.268669	--->	20800603
2446	285343	C3ORF23	0.268669	--->	19684086
2447	221833	SP8	0.268669	--->	14597661
2448	168400	DDX53	0.268669	--->	20534591
2449	10120	ACTR1B	0.268669	--->	19996280
2450	196374	KRT78	0.268669	--->	11792552
2451	57088	PLSCR4	0.268669	--->	18256029
2452	79837	PIP4K2C	0.268669	--->	18255255
2453	79733	E2F8	0.268669	--->	18202719
2454	54974	THG1L	0.268669	--->	15459185
2455	29118	DDX25	0.268669	--->	19875492
2456	253738	EBF3	0.268669	--->	17018599
2457	9914	ATP2C2	0.268669	--->	20887894
2458	7551	ZNF3	0.268669	--->	18255255
2459	57460	PPM1H	0.268669	--->	18059182
2460	257364	SNX33	0.268669	--->	19487689
2461	81559	TRIM11	0.268669	--->	18248090
2462	340168	DPPA5	0.268669	--->	16081659
2463	23300	ATMIN	0.268669	--->	15933716
2465	9392	TGFBRAP1	0.268669	--->	16886895
2467	346389	MACC1	0.268669	--->	19499089
2468	407043	MIR7-1	0.268669	--->	20819078
2469	57645	POGK	0.268669	--->	10509013
2470	54978	C2ORF18	0.268669	--->	19154410
2471	151742	PPM1L	0.268669	--->	17456047
2472	30814	PLA2G2E	0.268669	--->	9745929
2473	22909	FAN1	0.268669	--->	20603015
2474	10561	IFI44	0.268669	--->	16886895
2475	348654	GEN1	0.268669	--->	20800603
2476	51451	LCMT1	0.268669	--->	17724024
2477	23197	FAF2	0.268669	--->	12372427
2478	55223	TRIM62	0.268669	--->	19536326
2479	51130	ASB3	0.268669	--->	15899873
2480	6847	SYCP1	0.268669	--->	20800603
2481	56914	OTOR	0.268669	--->	20800603
2482	6787	NEK4	0.268669	--->	20800603
2483	10077	TSPAN32	0.268669	--->	9403053
2484	5276	SERPINI2	0.268669	--->	20453000
2485	84076	TKTL2	0.268669	--->	20800603
2486	27229	TUBGCP4	0.268669	--->	8838651
2487	29923	C7ORF68	0.268669	--->	15930302
2488	51673	TPPP3	0.268669	--->	19633818
2489	6691	SPINK2	0.268669	--->	15120973
2490	55870	ASH1L	0.268669	--->	16545939
2491	26127	FGFR1OP2	0.268669	--->	16946300
2492	171425	CLYBL	0.268669	--->	20800603
2493	407053	MIR96	0.268669	--->	20610624
2494	158038	LINGO2	0.268669	--->	20200978
2495	54458	PRR13	0.268669	--->	16847352
2496	54460	MRPS21	0.268669	--->	11402041
2497	406986	MIR203	0.268669	--->	18483491
2498	10278	EFS	0.268669	--->	9750131
2499	79845	RNF122	0.268669	--->	16751333
2500	64073	C19ORF33	0.268669	--->	20432246
2501	259307	IL4I1	0.268669	--->	12446450
2502	84260	TCHP	0.268669	--->	18931701
2503	6944	VPS72	0.268669	--->	15647280
2504	55122	AKIRIN2	0.268669	--->	18460465
2505	192111	PGAM5	0.268669	--->	11283018
2506	23617	TSSK2	0.268669	--->	18533145
2507	2140	EYA3	0.268669	--->	19234442
2508	64969	MRPS5	0.268669	--->	11402041
2509	55153	SDAD1	0.268669	--->	14976432
2510	23626	SPO11	0.268669	--->	11106738
2511	10307	APBB3	0.268669	--->	12153398
2512	9390	SLC22A13	0.268669	--->	19282870
2513	92912	UBE2Q2	0.268669	--->	17471241
2514	116372	LYPD1	0.268669	--->	16413018
2515	754	PTTG1IP	0.268669	--->	15178645
2516	10022	INSL5	0.268669	--->	20800603
2518	132158	GLYCTK	0.268669	--->	20800603
2520	64960	MRPS15	0.268669	--->	11402041
2521	55760	DHX32	0.268669	--->	17352256
2522	406956	MIR181B2	0.268669	--->	20596961
2523	55693	KDM4D	0.268669	--->	16603238
2524	4696	NDUFA3	0.268669	--->	12611891
2525	56849	TCEAL7	0.268669	--->	15870691
2526	387103	CENPW	0.268669	--->	20075984
2527	11180	WDR6	0.268669	--->	11814058
2528	7571	ZNF23	0.268669	--->	18384939
2529	55355	HJURP	0.268669	--->	20211017
2530	92840	REEP6	0.268669	--->	19924442
2531	206338	AQPEP	0.268669	--->	16804865
2532	255231	MCOLN2	0.268669	--->	19940139
2533	6248	RSC1A1	0.268669	--->	20800603
2534	56951	C5ORF15	0.268669	--->	12752121
2535	57381	RHOJ	0.268669	--->	10967094
2536	64114	TMBIM1	0.268669	--->	18440869
2537	157506	RDH10	0.268669	--->	17218779
2538	58498	MYL7	0.268669	--->	12757876
2540	55671	SMEK1	0.268669	--->	18715871
2541	97	ACYP1	0.268669	--->	14992377
2542	8045	RASSF7	0.268669	--->	18272789
2543	51201	ZDHHC2	0.268669	--->	12021275
2544	51557	LGSN	0.268669	--->	12107413
2545	23503	ZFYVE26	0.268669	--->	20208530
2546	54823	C1ORF26	0.268669	--->	20200978
2547	11123	RCAN3	0.268669	--->	19074885
2548	92521	SPECC1	0.268669	--->	18763323
2549	10420	TESK2	0.268669	--->	11418599
2550	28987	NOB1	0.268669	--->	18482256
2551	23142	DCUN1D4	0.268669	--->	9039502
2552	28998	MRPL13	0.268669	--->	15560738
2553	23593	HEBP2	0.268669	--->	19901022
2555	4585	MUC4	0.267038	--->	20423995;19738614;17406026;16814944;12732353;12386815
2556	10445	MCRS1	0.265732	--->	18798870;11948183
2557	10347	ABCA7	0.265732	--->	19721717;16908670
2558	23493	HEY2	0.265732	--->	12548545;11486044
2559	53632	PRKAG3	0.265732	--->	20800603;18439900
2560	3201	HOXA4	0.265732	--->	18410541;12031912
2561	10902	BRD8	0.265732	--->	16387653;15647280
2562	27159	CHIA	0.265732	--->	20800603;19342690
2563	26118	WSB1	0.265732	--->	18575577;18093972
2564	23566	LPAR3	0.265732	--->	19860625;19001604
2565	790	CAD	0.265732	--->	20659789;11854437
2566	6059	ABCE1	0.265732	--->	20372810;11585831
2568	26330	GAPDHS	0.265732	--->	16324157;15507493
2569	57007	CXCR7	0.263568	--->	20388803;18854833;16940167
2570	643	CXCR5	0.263568	--->	19074885;16225771;15580304
2571	29128	UHRF1	0.263568	--->	20613874;19270723;15033738
2572	6237	RRAS	0.263568	--->	15031288;10848612;8232588
2573	1163	CKS1B	0.263568	--->	19161979;18519678;17303695
2574	6754	SSTR4	0.263568	--->	11753241;10433861;9892014
2575	6241	RRM2	0.263568	--->	19568409;14661056;12655059
2576	6878	TAF6	0.261366	--->	20096117;18628956;15899866;11583621
2578	2313	FLI1	0.259196	--->	20103643;17727680;15282325;15273724;15021903
2579	1284	COL4A2	0.259196	--->	19481338;17557121;15743801;10625665;10382266
2580	10203	CALCRL	0.259196	--->	19581316;19210874;16622024;12824306;12684703
2581	10226	PLIN3	0.24953	--->	20556887;18832575;12631276
2582	5586	PKN2	0.24953	--->	11781095;10926925;9368003
2583	1062	CENPE	0.24953	--->	19723035;11084331;10477750
2584	10963	STIP1	0.24953	--->	20159553;16130169;12093732
2586	7058	THBS2	0.249381	--->	18682400;18032585;12861025;11387198
2587	3601	IL15RA	0.249381	--->	20453000;17948125;16284400;11714793
2588	722	C4BPA	0.249381	--->	18556068;17225862;15188402;15179322
2589	6303	SAT1	0.249381	--->	16757480;16637064;16262603;14506281
2590	978	CDA	0.249381	--->	20453000;19889077;17479107;12107413
2591	406947	MIR155	0.249381	--->	20844043;20371610;19641183;19578755
2592	8828	NRP2	0.249381	--->	19855168;19480842;18182619;9872925
2593	10563	CXCL13	0.248589	--->	19095563;17949547;17082584;12406091;11708770
2594	5187	PER1	0.248589	--->	19752089;19675098;18480551;17971899;16678109
2595	9961	MVP	0.248589	--->	19472297;19335069;18671966;18600231;17178862
2596	7019	TFAM	0.248589	--->	19496804;18258228;16043643;15525513;12839966
2597	1178	CLC	0.248119	--->	19497882;12031912
2598	4924	NUCB1	0.248119	--->	18154733;8643612
2599	27339	PRPF19	0.248119	--->	17276391;12960389
2600	25788	RAD54B	0.248119	--->	19218431;18463164
2601	57551	TAOK1	0.248119	--->	17900936;16407310
2602	586	BCAT1	0.248119	--->	10471790;8692959
2603	2874	GPS2	0.248119	--->	17210713;11486030
2604	129787	TMEM18	0.248119	--->	20215397;19851340
2605	9361	LONP1	0.248119	--->	17584658;15683722
2606	64781	CERK	0.248119	--->	19125296;17274985
2607	23166	STAB1	0.248119	--->	19726632;9039502
2608	9229	DLGAP1	0.248119	--->	11148209;9286858
2609	4779	NFE2L1	0.248119	--->	20385086;12358155
2610	140453	MUC17	0.241826	--->	20211273
2611	2301	FOXE3	0.241826	--->	10652278
2612	406904	MIR1-1	0.241826	--->	18593903
2613	22980	TCF25	0.241826	--->	18068114
2614	83447	SLC25A31	0.241826	--->	20060930
2615	932	MS4A3	0.241826	--->	20800603
2616	9362	CPNE6	0.241826	--->	20800603
2618	55003	PAK1IP1	0.241826	--->	11371639
2619	51025	PAM16	0.241826	--->	20719856
2620	222068	TMED4	0.241826	--->	18326488
2621	406902	MIR10A	0.241826	--->	16549775
2622	440689	HIST2H2BF	0.241826	--->	12757711
2623	8786	RGS11	0.241826	--->	20453000
2624	9278	ZBTB22	0.241826	--->	9545376
2625	4975	OMP	0.241826	--->	12911636
2626	55154	MSTO1	0.241826	--->	16545939
2627	165140	OXER1	0.241826	--->	16289380
2628	81557	MAGED4B	0.241826	--->	16225959
2629	83666	PARP9	0.241826	--->	18339380
2631	26508	HEYL	0.241826	--->	12548545
2632	57563	KLHL8	0.241826	--->	20800603
2633	50514	2012-12-01	0.241826	--->	19624270
2635	79897	RPP21	0.241826	--->	18291362
2636	57407	NMRAL1	0.241826	--->	18263583
2637	113278	C20ORF54	0.241826	--->	20729853
2638	55967	NDUFA12	0.241826	--->	12611891
2639	51373	MRPS17	0.241826	--->	11402041
2640	4293	MAP3K9	0.241826	--->	11416147
2641	55617	TASP1	0.241826	--->	20516119
2642	554210	MIR429	0.241826	--->	20514023
2643	80335	WDR82	0.241826	--->	20516061
2644	149708	WFDC5	0.241826	--->	10441517
2645	51253	MRPL37	0.241826	--->	15562971
2646	56997	ADCK3	0.241826	--->	11888884
2647	51290	ERGIC2	0.241826	--->	17980171
2648	64963	MRPS11	0.241826	--->	11402041
2649	3197	HOXA@	0.241826	--->	19938081
2650	79797	ZNF408	0.241826	--->	18255255
2651	11107	PRDM5	0.241826	--->	15077163
2652	7108	TM7SF2	0.241826	--->	19940018
2653	66004	LYNX1	0.241826	--->	16575903
2654	116835	HSPA12B	0.241826	--->	7906708
2655	386607	ZFP91-CNTF	0.241826	--->	12738986
2656	22949	PTGR1	0.241826	--->	19595472
2658	344018	FIGLA	0.241826	--->	19258411
2659	406958	MIR182	0.241826	--->	19188590
2660	92344	GORAB	0.241826	--->	20849854
2661	54187	NANS	0.241826	--->	20800603
2662	55558	PLXNA3	0.241826	--->	19480842
2663	79668	PARP8	0.241826	--->	15273990
[truncated: 3,082 more rows]
