# Supplementary material for: GLAD4U: deriving and prioritizing gene lists from PubMed literature
Source: BMC Genomics. 2012 Dec 17;13(Suppl 8):S20. doi: 10.1186/1471-2164-13-S8-S20 (PMC3535723; doi:10.1186/1471-2164-13-S8-S20)
Supplement: Additional file 2 — False-positive genes retrieved by querying "hypertension" with GLAD4U. This table shows all genes retrieved by GLAD4U with the query "hypertension" that were not among the gold standards. The table presents the rank and score of these genes and all the retrieved supporting publications. [file 1471-2164-13-S8-S20-S2.xlsx]

## Sheet: suppl_file2.txt
Supplemental File 2
GLAD4U Hypergeometric Test
Rank	Gene ID	Gene Symbol	Score	--->	Publication ID (ordered by date)
10	5972	REN	61.9237	--->	20925572;20662730;20577119;20537141;20429690;20223792;20160196;19891555;19673942;19536175;19509012;19369955;19243623;19126660;19082699;18856058;18722896;18718746;18260994;18212269;18192836;18188989;18091737;17785633;17703434;17693975;17562974;17546276;17476284;17416596;17158202;16940215;16933186;16615274;16446393;16138564;16036389;15914769;15662219;15075192;14530292;12862204;12854169;12695419;125…
12	3291	HSD11B2	45.7032	--->	20597806;19811365;19150652;18837962;18573267;18178212;17551100;16872738;16778331;16109323;16061836;15673310;15643127;15643119;15489962;15167446;14981055;12911547;12860834;12788846;12788832;12417987;12015312;11916625;11850421;11711524;11350956;11238516;10948076;10523339;10489390;9851783;9707624;9683587;9661590;9398712;9034789;8611186;8547170;7670488
14	4879	NPPB	36.957	--->	20713912;20368210;20350538;20346360;20234137;20142024;20113292;20102554;20087954;20083731;20038279;19919978;19815210;19662018;19643359;19642911;19635983;19487972;19430483;19413180;19391062;19387960;19387249;19327608;19262210;19219041;19166616;19157602;18971552;18824845;18762474;18701924;18443568;18362234;18326895;18256871;18177956;18160811;17901852;17855407;17822384;17785934;17643631;17554401;171…
17	4524	MTHFR	32.208	--->	21072525;21060006;20960113;20852445;20812180;20717043;20669348;20637366;20592457;20479155;20445573;20414254;20400894;20357201;20346360;20335551;20213658;20203488;20162297;20068371;19996639;19954568;19952781;19934566;19853876;19824427;19810824;19776634;19776610;19742390;19717029;19479237;19430483;19394322;19342053;19332210;19280995;19254215;19131662;19093229;19070828;19066200;19039150;19013496;188…
19	1401	CRP	31.9446	--->	21044781;20805569;20733302;20683147;20676960;20346360;20339115;20184533;20074254;20068351;19965533;19944144;19942863;19931932;19914996;19643942;19615354;19410251;19375128;19323703;19282863;19262552;19244088;19193941;19139603;19075099;19072030;18924263;18685607;18654021;18476570;18450770;18413218;18401567;18389332;18388037;18385743;18378435;18344622;18296838;18063701;18054331;17917609;17885262;178…
20	4878	NPPA	31.6082	--->	20577119;20543198;20368210;20346360;20137368;19635983;19479237;19430483;19346663;19330901;19219041;19146799;19131662;18633189;18212314;17984371;17901852;17693975;17672826;17525707;17243909;17219958;16875975;16368448;15666592;15118286;12687344;12514664;12484513;12193960;12102171;11985060;11447495;11409652;11408388;3158606;2972276
21	155	ADRB3	28.4824	--->	20831043;20144152;20044737;19842096;19779464;19479237;19131662;18724972;18510051;18088254;17785925;17626108;17439327;17378367;17345789;17345787;16715838;16408483;16369102;16054001;16027735;16009000;15956122;15942638;15939803;15915764;15824464;15751274;15079793;14742851;14739355;14506613;12544508;12410955;12241539;11854867;11573151;11522702;11288809;11229427;11206402;10391210
24	1584	CYP11B1	24.8305	--->	20708777;20339375;19820005;19567537;19082699;18663314;18294861;17980006;17296872;17121536;17075029;16984984;16110193;15751602;15522937;15062555;11903322;11675945;11095433;10391210;9302260;8506298;1518866;1303253
27	59272	ACE2	21.4649	--->	20831027;20813695;20679547;20349406;20160196;20117991;19926873;19684612;19289653;19286756;19077694;18926157;18258853;18022600;17504232;17473847;17303661;16866021;16459167;16215952;16211375;16055515;15640278;15380922;15233982;15165741;12075344
29	9370	ADIPOQ	19.6898	--->	21044781;20593932;20552610;20528971;20516205;20443850;20385503;20376890;20166815;20150538;20129487;20096841;20083470;20019673;20010617;19918009;19874712;19855250;19789415;19481913;19473823;19238142;19223612;19159917;19041092;18958929;18671144;18650840;18624608;18506375;17879019;17785955;17663805;17618943;17616856;17452504;17420337;17143557;17112494;17084402;16944773;16741355;16670304;16111669;158…
32	2153	F5	17.2174	--->	21072525;21055512;20717043;20601540;20400894;20379305;20214832;20162297;20039103;20019774;19934566;19824427;19783216;19776610;19717029;19705255;19668753;19536175;19415820;19210038;19131662;19070828;18752569;18449423;18412778;18235909;18176672;18057060;17982311;17639874;17284699;17090840;16369102;16324093;16157382;16113792;16015421;15968394;15968383;15676177;15304039;15247980;15150075;14689680;146…
35	6296	ACSM3	15.9401	--->	19262474;18519841;18192838;17278971;17070428;15361761;14567496;12484505;12046348;11772874;8135833;7907320;7843754
38	5997	RGS2	15.3487	--->	20981351;20662725;20375904;20140863;19478087;19155782;19023274;18496125;18398336;18360038;18249218;18230714;17220356;17143182;16685212;16432041;16003176;15292363;14608379
39	5468	PPARG	15.1073	--->	20712903;20645257;20631015;20623456;20346360;20123124;20070288;20032817;19837787;19766907;19720797;19651920;19569080;19479237;19282863;19254215;19228871;19147680;19131662;18789381;18724972;18382765;18317434;18316027;18202670;18198294;18158351;18055759;17999084;17874829;17785925;17785633;17612754;17374678;16824933;16789503;16696315;16625233;16216916;15940190;15759454;15662218;15649578;15563983;152…
40	23327	NEDD4L	15.0784	--->	20675381;20090362;20003179;19664597;19635985;18591455;18293164;18268134;17652939;17544362;17502380;17487281;16788695;16103266;15677482;15140763;12522688;12050153
41	4023	LPL	15.0048	--->	20712903;20596061;20347446;19772655;19664517;19501493;19479237;19254215;19191728;19155782;19131662;18985010;18724972;18649389;18603820;17562973;17318300;17291198;17137217;17006673;16894468;16430904;16378107;16369102;16132104;15793775;15749185;15257172;15253101;15202783;15135251;15127290;14553962;12862202;12746411;12544508;12164879;11711487;11683775
42	10911	UTS2	13.8257	--->	20428787;19001524;18505448;18086953;17143557;16866021;16783414;16597476;16508659;16172428;15891007;15618545;15201550;12381671;11725162
46	3952	LEP	11.4339	--->	20520958;20462372;20140086;20070288;20019673;19841291;19804472;19772655;19488934;19382181;19229195;19204185;19127383;19075139;18958929;18923972;18839053;18769731;18756258;18657007;18624112;18604373;18596833;18050615;17636087;17587397;17240472;17114907;16799400;16762576;16261186;15340103;15231997;14683458;12690081;12660878;12529499;12484512;12189588;12053815;12050272;12037648;11800057
47	65267	WNK3	11.0535	--->	20525693;19636250;19470686;18701621;17975670;17961084;16501604;16275913;11498583
48	1071	CETP	10.942	--->	20717043;20511482;20026784;19784962;19691831;19479237;19444232;19424605;19360375;19341173;19282863;19273719;19168039;19155782;19131662;19056069;18956684;17949364;17785925;17666459;17587762;17318300;16623947;16430904;15992403;14967821;14559957;12871320;12544508;12116231
50	6337	SCNN1A	10.6503	--->	20577119;20424473;20078945;19479237;19131662;18703878;18298571;17502380;17381423;17170520;16172422;12167593;11752024;11675945;11359767;8986818
51	4653	MYOC	10.5588	--->	20806035;19234343;19148291;18776955;17615537;17122126;16401791;16226543;15823921;15338275;15161538;12912696;12782842;12697062;12504739;12470758;12442283;12411077;11133859
54	846	CASR	10.33	--->	20424473;19328421;19066294;18443236;18328986;17062884;16740430;15864123;15219850;15201280;12783889;12700051;12544508;12409307;12239240;12095982;11863123;11390380;9722601;9694886;9677383;8702647
55	2147	F2	10.2209	--->	21072525;20717043;20601540;20400894;20379305;20162297;20039103;20019774;19934566;19783216;19776610;19705255;19691831;19668753;19415820;19131662;19070828;18752569;18412778;18278189;18235909;18176672;18057060;17639874;17334933;17090840;16324093;16157382;16113792;15968394;15968383;15304039;15242552;15150075;15138112;14638877;14592559;14508198;12928685;12877676;12766367;12439143;12180730;12038776;120…
56	2701	GJA4	10.0521	--->	21044781;20959880;19407064;19282863;18724972;17922338;17785925;16998253;16677656;15167446;12477941;10447790
57	1188	CLCNKB	9.76978	--->	19226700;18094726;17997379;17652939;17510212;17143181;17137217;16003175;15671602;15148291
58	4881	NPR1	9.68598	--->	19126660;18360023;17672826;16875975;15911069;14646971;12872042;12855709;12506509;12483301;12135318;9405681
61	3290	HSD11B1	9.3279	--->	19934376;19088256;18769825;18573267;18261751;17912154;16622297;16412558;15452033;15280030;15167446;15152005;11114699;9034789;7670488;1885595
62	1215	CMA1	9.20899	--->	20424473;19332265;18856058;16520412;15788353;15555355;15106801;12614156;12047032;11208365;11096141;8695029;1894611
63	3816	KLK1	8.81726	--->	20613781;19082699;18402547;17762646;17050061;16957554;15905889;15167446;15086490;12670744;11912256;11849458;11130770
64	5444	PON1	8.10831	--->	21044781;20646512;20577119;19939821;19479237;19357718;19280995;19261989;19254215;19131662;19022366;18830194;18635682;18497471;18355454;17977159;17173245;16912512;16794478;16629699;16627808;16521945;16239632;16077191;15580063;15135268;14985779;12871320;12824947;11851721;11810302;11472729
65	27347	STK39	8.03893	--->	20889219;20555294;20003416;19470686;19114657;18270262;16669787;16263722
66	3990	LIPC	7.79249	--->	19691831;19558527;19479237;19350521;19155782;19131662;18724972;18592285;18468200;18413186;17537154;17318300;17137217;16793047;16164573;15983323;15135251;12544508;12116231
67	4314	MMP3	6.66732	--->	20959880;20346360;19949639;19479237;19376102;19337798;19221176;19131662;19008710;18830194;17901377;17027562;17024375;16998253;16302209;16102106;15823277;15716694;15172469;12876636;12477941;12204805;11438501
68	6403	SELP	6.59114	--->	20079524;19536175;19479237;19280705;19228864;19131662;18383329;18034324;17939599;17509958;17473568;16935700;16764881;15543334;14681304;12860908;9290466
72	9943	OXSR1	6.0278	--->	20889219;19177573;18831043;18270262;16669787;16263722
73	5228	PGF	5.96789	--->	20509158;20335221;20149032;20040765;19165674;19135290;18927470;18411415;18293205;12808329;12618519
75	148	ADRA1A	5.89091	--->	20044737;19444285;19105822;19102884;19011682;17075692;16685204;16645408;15824464;12544508
76	1113	CHGA	5.6913	--->	20113265;19943077;19017515;18591442;18235090;17991725;17438154;17438153;16007257;14740315;8406464
77	3569	IL6	5.66524	--->	21087078;20632037;20592333;20502044;20454933;20222971;20015663;19909503;19733948;19644155;19501493;19479237;19414645;19407822;19390056;19349390;19349293;19347053;19282863;19278477;19131662;19106168;19072030;18777460;18689695;18685607;18332163;18163209;18157711;17998015;17994165;17878722;17875573;17848119;17700210;17627181;17508011;17475670;17444587;17322283;17016617;16921112;16787648;16323614;162…
78	5144	PDE4D	5.65349	--->	19424605;19417766;19399275;19282863;19246712;18398440;18157711;16825591;16675738;16543535;11833004
79	4973	OLR1	5.62926	--->	20146162;20136518;19687346;19104003;18054331;17992634;16829343;15797645;15480893;11985903;11915516;10085242
80	3758	KCNJ1	5.46032	--->	20424473;19244242;18550644;18443236;18391953;17380208;16428287
81	9475	ROCK2	5.37468	--->	20346360;19590140;19435756;18971541;18668558;18496125;16585408;12600888
82	8529	CYP4F2	5.31862	--->	20130494;19279555;18971550;18574070;18391101;18235092;17341693;16733892
83	476	ATP1A1	5.1947	--->	20427472;17446437;16243970;11926353;11564973;11509477;10516168;8082931;1975705
84	7040	TGFB1	5.17258	--->	21033130;20981300;20677160;20459371;20424473;20356380;20346360;20083094;19768163;19738092;19728040;19644155;19608867;19479237;19407822;19304546;19279557;19270180;19253312;19176688;19131662;19106168;19036873;19017876;18821144;18676351;18496036;18312614;18293167;18275506;18256755;18250161;18156442;18097622;17680535;17545053;17213232;16617095;16543493;16482098;16387180;15703175;15220111;15200452;151…
85	1586	CYP17A1	5.15649	--->	20852445;20479155;20414254;20197673;19636199;19454579;19430483;19430479;18422032;14671162;14665706;12645864;11836339;9435441;8345056;8027220;6976525;2335573;1621662
87	150	ADRA2A	4.96657	--->	20613626;20044737;17159089;17075692;16636200;16567612;15939803;15920038;15824464;12544508;11467765;10948191
88	490	ATP2B1	4.86658	--->	20921432;20852445;20479155;20414254;19960030;19430479;9020386
89	5285	PIH	4.80574	--->	10441346;9311740;1550119
90	5547	PRCP	4.78814	--->	20516604;20079160;18396440;16681991;9325062
91	22834	ZNF652	4.72379	--->	20852445;20542020;20414254;19430483
92	1734	DIO2	4.72145	--->	19178511;18285610;18198294;17452445;17389255;17224473;15965468;12586771
93	2022	ENG	4.61527	--->	21070126;20346360;19253312;19211612;19165674;19135290;19116719;18974388;18702104;17166870;16751767;15976502;15687131
94	1910	EDNRB	4.45001	--->	20346360;18758497;18411415;17525706;17353514;17202412;16567585;12544508;12117726;11930911
95	133308	NHEDC2	4.11712	--->	20053353;18508966;18000046
96	7941	PLA2G7	4.07569	--->	19763134;19069165;18259035;17509958;15364890;11810302;9759612;9412624;9245731
98	2169	FABP2	4.06257	--->	20202768;19282863;18506375;18280114;17594477;17143557;16249461;15135268;15135251;11299043
99	345	APOC3	3.93645	--->	19501493;19479237;19131662;18801202;17318300;17283453;16602826;16430904;15983323;14650351;12754559;12116231;11282888;11193221
100	55328	RNLS	3.89872	--->	20302943;19471322;17565281;17216203
101	2908	NR3C1	3.87019	--->	20584071;20376328;20335448;19484926;18983327;18827003;18362306;17848410;17602195;17563720;17517920;17065567;16636127;16189295;15769988;14764810;12903052;12805402;12623935;11711524;11344238;8863343
102	5592	PRKG1	3.85394	--->	19851296;19487814;19424179;18496125;16632465;14608379;12855709;8613202
103	217	ALDH2	3.8077	--->	20877124;19262484;18724972;18318597;17785925;17388993;16408483;16078602;15679538;15167446;14506613;12777946;12484509;12082496;12080432;11510748
104	10891	PPARGC1A	3.80364	--->	20944660;19077249;18614852;18565194;18467552;17971240;17579564;16978372;16216916;15824463;15738346;15649578;15599700;12574109
105	6446	SGK1	3.74052	--->	20525693;19584721;17170520;16221215;15304560;15167446;15166308;12215463;11707620
106	116085	SLC22A12	3.72644	--->	19019168;18670416;16775029;15772301;14694169
108	3673	ITGA2	3.69181	--->	19757325;19479237;19131662;18806884;17890945;17630485;17070428;16157382;16140647;15978110;12038776;11728949;11472360;10339462
109	353189	SLCO4C1	3.6803	--->	20691413;19875811;19197249
110	89873	PPH2	3.60166	--->	15295086;12821254
111	79179	FHA2	3.60166	--->	16003173;11073536
112	2250	FGF5	3.54857	--->	20852445;20542020;20479155;19430483;11715949
113	7809	BSND	3.52017	--->	18094726;17954364;17652939;17510212
114	257313	UTS2D	3.50936	--->	18000598;17919235;16940699
115	219621	C10ORF107	3.50936	--->	20852445;20542020;19430483
116	28991	COMMD5	3.50936	--->	18949406;11871861;10918053
118	4018	LPA	3.3749	--->	19672030;19479237;19131662;18198982;18086931;17460176;15258620;11999088;11833851
119	10159	ATP6AP2	3.36099	--->	19641301;19580809;19131936;16401765
120	583	BBS2	3.36099	--->	17003356;11285252;11096143;8298649
121	348932	SLC6A18	3.35962	--->	19478081;18554081;16340170
122	5409	PNMT	3.33596	--->	20204374;19952402;17645789;14553966;1303174
123	11117	EMILIN1	3.28728	--->	20186130;19922630;19023665;16530041
124	6390	SDHB	3.2601	--->	19208735;18419787;17652212;17200167;15328326;12000816;11404820
125	4627	MYH9	3.24256	--->	20635188;20299374;20124285;19851296;19567477;19387472;19177153;19153477;18794856
126	10019	SH2B3	3.23858	--->	21060863;19862010;19430483;19430479;17554300
127	115111	SLC26A7	3.22647	--->	16524946;12965893;1183472
128	144100	PLEKHA7	3.22647	--->	20479155;20414254;19430479
129	2837	UTS2R	3.14994	--->	20479331;20428787;19001524;16597476
130	2155	F7	3.13455	--->	20586182;19959538;19479237;19415820;19150996;19131662;17938795;17880564;17059418;15968394;15718364;15452029;11858478;11334615
131	4852	NPY	3.11126	--->	20543711;20033074;19309436;18054939;18037100;17268419;16785149;16382999;15364898;15201542
132	7369	UMOD	3.06383	--->	21082022;20686651;20172860;17245395;17065110;16982955
133	3162	HMOX1	3.03345	--->	20811623;20346360;20175935;19886851;19282863;18515325;18443197;17531161;16724942;15849554;15166181;12872043;12805077;12783778;12709568;12585963;12376298
134	2053	EPHX2	3.03129	--->	20065888;19814804;19704161;18216721;17495027;16202848
135	4536	ND2	3.01677	--->	19667492;17510502;15262184;15068427;12520145
137	56606	SLC2A9	2.97568	--->	19926891;19797240;19593129;18842065;18487473
138	2028	ENPEP	2.96527	--->	18550936;18410507;17999179;17990103
139	6093	ROCK1	2.90354	--->	20130732;19590140;18668558;16825579;16784244;14660612;12600888;11739394;9722579
140	152	ADRA2C	2.87659	--->	20613626;19742303;18071056;17075692;16636200;15920038
141	3741	KCNA5	2.87659	--->	20556823;20346360;20018952;18083891;17267549;15140747
142	4565	TRNI	2.8327	--->	16734181;15498972
143	1490	CTGF	2.82096	--->	21071938;20522536;20032117;20018872;19549692;17622321;17602195;17215322;16482098;15761249;15703175
144	5069	PAPPA	2.81196	--->	20087924;19842999;19646567;18925584;17700210;17509577;7539791
145	57623	ZFAT	2.8065	--->	20595579;20549515;19847924
146	5652	PRSS8	2.7508	--->	20078940;18922802;18583984;12626364
147	8170	SLC14A2	2.72145	--->	20797394;17344938;11590132
149	4868	NPHS1	2.65352	--->	20424473;19671286;19077682;17255128;15167446;12920248
150	66036	MTMR9	2.64226	--->	21060863;20712903;17855449
151	2678	GGT1	2.62751	--->	20090360;19057528;19034330;18987455;18441507;17965490
152	4569	TRNM	2.61545	--->	19546379;18701880
153	6550	SLC9A3	2.58076	--->	20691413;20424473;15201541;12799307;12763917
155	9620	CELSR1	2.5682	--->	20595579;20223754;19851296
156	5950	RBP4	2.53019	--->	20376890;20058618;19573524;19556974;19217438;19003725;18496666;17337499
157	241	ALOX5AP	2.52717	--->	19417766;19046748;18506375;18398440;17387518;9445303
158	6558	SLC12A2	2.52175	--->	20061948;20044742;18391953;16669787
159	7076	TIMP1	2.51	--->	19524176;19506087;19288452;18477480;18049028;17136882;16840178;16103240;15797648;15363818;15363817;15277439
160	1187	CLCNKA	2.49868	--->	18094726;17652939;17510212
161	3690	ITGB3	2.49594	--->	20717043;20592457;20538554;20369606;20162297;19934566;19824427;19757325;19368146;19345676;19131662;18685811;17630485;17278970;16157382;15978110;15968394;15840736;15834589;15676177;14634961;12514663
162	4854	NOTCH3	2.46697	--->	20167921;19855400;19242647;18572291;18069660;17390743;8485581
163	122402	TDRD9	2.44394	--->	20549515;17554300
165	8862	APLN	2.40062	--->	20504125;20485192;19597036;19307984;19015606
166	585	BBS4	2.37138	--->	17003356;11381270;7711739
167	4882	NPR2	2.32562	--->	19413180;15262909;11464256;10082481
168	1114	CHGB	2.32562	--->	20888525;20359597;20011129;18180394
170	100048912	CDKN2B-AS1	2.31281	--->	20622881;18048406;17478681
171	26548	ITGB1BP2	2.30239	--->	20017903;12514714
172	284129	SLC26A11	2.30239	--->	17693766;17071331
173	4734	NEDD4	2.29957	--->	20078934;17544362;14645220;12167593;12050153;11359767
174	6548	SLC9A1	2.27844	--->	20427472;15269707;12905871;12765964;11279064;1979310
175	5730	PTGDS	2.21436	--->	19598000;19015601;15325247;12358155;11882588
176	5445	PON2	2.21074	--->	19939821;19479237;19254215;19131662;18776646;18635682;17137217
177	582	BBS1	2.20431	--->	12524598;12118255;11096143
178	1735	DIO3	2.20431	--->	19819956;12586771;12419801
179	6311	ATXN2	2.18957	--->	21060863;20542020;19862010;19430483;19430479
180	51332	SPTBN5	2.18202	--->	20043139;19851296
181	5327	PLAT	2.17612	--->	21082259;19116134;19061349;18945481;18574075;18057060;12544724;12484521;11848437;11385207
182	4982	TNFRSF11B	2.16924	--->	20339356;19922962;19779468;19643942;18945829;18398265;18156213;17878722;17470718;15223723;12056809
185	9388	LIPG	2.14123	--->	20972250;17986713;17526978;17495604;17016617
186	7077	TIMP2	2.12293	--->	20138860;19727008;19698156;18477480;17901377;16623785;16103240;15797648;15277439
187	2243	FGA	2.11035	--->	20709368;20677013;19190816;18500534;18057060;16324093;15968394;12117709;8944230
188	2642	GCGR	2.10573	--->	15188402;11692154;8563746
189	552	AVPR1A	2.09244	--->	20142561;17653244;12436935;10756113
190	2321	FLT1	2.08477	--->	20491879;20149032;20124108;19895348;19165674;19135290;19064815;18992679;18656381;17109193;15817508
191	57140	RNPEPL1	2.07744	--->	20549515;17554300
192	54805	CNNM2	2.07744	--->	20479155;19430483
193	25989	ULK3	2.07744	--->	20479155;19430479
194	7839	LSL	2.05966	--->	20713919;20200774;19846168
195	54822	TRPM7	2.03297	--->	20875900;19644062;18192217;15591230
196	2162	F13A1	2.0127	--->	19783216;19415820;19061349;18173921;18057060;17927806;15968394;12542492;11920201
197	4880	NPPC	2.00427	--->	19620509;12452325;8674895;1339402
198	7139	TNNT2	1.98804	--->	20677290;20472389;19459818;18785956;18651846;18513529;16754800
199	286046	XKR6	1.98509	--->	21060863;20972250
200	91975	ZNF300	1.98509	--->	20549515;17554300
201	57835	SLC4A5	1.98509	--->	19487301;16365189
202	54986	ULK4	1.98509	--->	20414254;19430479
203	197	AHSG	1.97401	--->	20150538;19151998;19029462;18612115;17882149;16567568
204	51738	GHRL	1.97113	--->	20157287;20010782;19560502;19041092;18848536;17884032;17616856;16979415;16942934;16483881;15231997;14514639;12974878;12739020;12181387
205	10133	OPTN	1.96287	--->	17615537;17122126;16988596;16972651;11834836
206	239	ALOX12	1.9421	--->	19046748;18187376;17379189;16514435;15797645
207	156	ADRBK1	1.9399	--->	20443852;19487588;17544362;17256744;15097244;14654844
208	4256	MGP	1.92197	--->	20479029;19151998;18971553;15864013
209	7351	UCP2	1.92083	--->	19155787;18192542;17462780;15827742;15604415;15106800;15039126;11713718
210	10906	TRAFD1	1.9025	--->	19862010;17554300
211	7225	TRPC6	1.90151	--->	20346360;19414653;19380626;17872462;15358862
212	7498	XDH	1.87006	--->	20346360;19567609;18712049;17622935
213	5465	PPARA	1.83371	--->	20450745;20346360;19254215;17700210;16275545;15940190;15759454;14671555;12847522;12544508;11864924
214	54897	CASZ1	1.82786	--->	20479155;19430479
215	132612	ADAD1	1.82786	--->	20549515;17554300
216	3770	KCNJ14	1.82786	--->	20424473;18391953
219	680	BRS3	1.82786	--->	9593699;9367152
220	8654	PDE5A	1.82032	--->	20491634;20346360;15817798;15175637
221	3949	LDLR	1.81549	--->	20972250;19479237;19131662;18851860;18097620;17090611;16289238;16020744;15135251;12975003;12544508;11860839;11737238;11317192
222	50507	NOX4	1.80511	--->	20346360;19036873;18593227;17585072;15618545
223	387585	CHDS4	1.80078	--->	11818963
224	171513	PAOD1	1.80078	--->	11833003
226	544338	BP29	1.80078	--->	12372404
227	192144	HDLCQ1	1.80078	--->	11743583
228	170815	BMIQ1	1.80078	--->	11713718
229	474192	BP32	1.80078	--->	10330357
230	474198	BP23	1.80078	--->	10859286
231	728129	LOC728129	1.80078	--->	19820697
232	474197	BP22	1.80078	--->	10856279
233	192149	BMIQ2	1.80078	--->	11713718
234	544326	BP8	1.80078	--->	10556304
235	474190	BP30	1.80078	--->	10330357
236	474194	BP34	1.80078	--->	10330357
237	100128751	LOC100128751	1.80078	--->	19536175
238	474300	BFD5	1.80078	--->	12411455
239	474296	BFD1	1.80078	--->	12411455
241	474295	BW20	1.80078	--->	12411455
242	474294	BW19	1.80078	--->	12411455
243	474261	BP15	1.80078	--->	11702222
244	474297	BFD2	1.80078	--->	12411455
245	391827	KRT18P16	1.80078	--->	19578876
246	474299	BFD4	1.80078	--->	12411455
249	474206	BP51	1.80078	--->	11034945
250	474219	BP39	1.80078	--->	11081770
251	474202	BP46	1.80078	--->	11034945
252	474209	BP53	1.80078	--->	11034945
253	474217	BP36	1.80078	--->	11081770
254	474220	BP38	1.80078	--->	11081770
255	474218	BP37	1.80078	--->	11081770
256	474213	BP18	1.80078	--->	11071381
257	474214	BP19	1.80078	--->	11071381
258	474210	BP54	1.80078	--->	11034945
259	474212	BP17	1.80078	--->	11071381
260	474216	BP20	1.80078	--->	11071381
261	474258	BP4	1.80078	--->	11641285
262	474207	BP50	1.80078	--->	11034945
263	474201	BP45	1.80078	--->	11034945
264	474204	BP48	1.80078	--->	11034945
265	474208	BP52	1.80078	--->	11034945
266	474205	BP49	1.80078	--->	11034945
267	474199	BP9	1.80078	--->	10942422
268	474262	BP16	1.80078	--->	11702222
269	474203	BP47	1.80078	--->	11034945
270	474259	BP3	1.80078	--->	11641285
271	474211	BP55	1.80078	--->	11034945
272	474257	BP2	1.80078	--->	11641285
273	474260	BP14	1.80078	--->	11702222
274	474215	BP21	1.80078	--->	11071381
275	391819	KRT18P42	1.80078	--->	19578876
276	544623	HRTRT1	1.80078	--->	14993199
277	474189	BP24	1.80078	--->	10082497
278	50948	OHDS	1.80078	--->	9792870
279	100287547	LOC100287547	1.80078	--->	19430479
281	56694	BMIQ8	1.80078	--->	9806554
282	474308	UAE1	1.80078	--->	12925555
283	474302	BP6	1.80078	--->	12559686
284	474301	BP5	1.80078	--->	12559684
285	544319	BP7	1.80078	--->	12761042
286	474309	UAE2	1.80078	--->	12925555
287	100048906	GBD3	1.80078	--->	16400619
288	474187	BP35	1.80078	--->	9328471
289	199897	LOC199897	1.80078	--->	17903302
290	100128657	LOC100128657	1.80078	--->	17903302
291	474298	BFD3	1.80078	--->	12411455
292	474191	BP31	1.80078	--->	10330357
294	401191	FLJ46010	1.80078	--->	20595579
295	100048905	GBD2	1.80078	--->	16400619
296	100190931	IBD18	1.80078	--->	17554300
297	1491	CTH	1.78425	--->	19418582;19019829;18701025
298	80018	NAA25	1.75985	--->	20549515;17554300
299	10786	SLC17A3	1.75985	--->	20810651;19862010
300	140733	MACROD2	1.75985	--->	19847924;19820697
301	26291	FGF21	1.75037	--->	21060863;20717167;20452080
303	2768	GNA12	1.70451	--->	19226283;18320579;18307725;12623966
304	51141	INSIG2	1.70451	--->	20920244;20712903;17137505;16614226
305	2982	GUCY1A3	1.69744	--->	18550612;10828587
306	9570	GOSR2	1.69744	--->	19057520;10198168
308	525	ATP6V1B1	1.68594	--->	19008710;18180394;16928804
309	4883	NPR3	1.68594	--->	18633189;15785005;12872042
310	5378	PMS1	1.68594	--->	20414254;19609347;19430479
312	116519	APOA5	1.64126	--->	20571505;18801202;18577813;18274806;16954607;16375582;16046221;15177130;15135251
313	51170	HSD17B11	1.63982	--->	11165019;9888557
314	3995	FADS3	1.63982	--->	21040914;20972250
315	3773	KCNJ16	1.63982	--->	18391953;11060447
316	84916	CIRH1A	1.63982	--->	12417987;11045837
317	3667	IRS1	1.638	--->	17898946;15940190;15759454;15636429;15581831;15240653;15209769;14693412;12006586;11739394;11317670
318	285	ANGPT2	1.63171	--->	20348331;20179005;20072144;19913849;19499513;19164323;18382887
319	27035	NOX1	1.5996	--->	20346360;18429753;17336700;17182005;16230485
320	10672	GNA13	1.59942	--->	19226283;18320579;12623966;10644457
321	383	ARG1	1.59942	--->	19801451;19687346;17347269;15998894
322	10060	ABCC9	1.59669	--->	18663158;16267564;10625598
324	705	BYSL	1.58635	--->	19862010;19820697
325	22978	NT5C2	1.58635	--->	20542020;19430483
326	3934	LCN2	1.57114	--->	20620526;19708926;19287180;18337554;18275504;17901710
327	1030	CDKN2B	1.54398	--->	20712903;20549515;19847924;19559344;19501493;19293724;17554300;17478681
328	650	BMP2	1.54056	--->	20424473;19782107;19713532;19139264;18382765;17992660;16815889;12740218;11502704
329	729230	CCR2	1.52262	--->	19506371;19479237;19131662;17417600;17060059;16461193;16207551;16196460;12680626;12654703
330	3283	HSD3B1	1.52205	--->	20660004;19197249;15097232;12054649
331	783	CACNB2	1.51514	--->	20479155;20414254;19430479
332	353007	3.8-1.2	1.5032	--->	20162297
333	6551	SLC9A3P1	1.5032	--->	8199403
334	192143	STQTL2	1.5032	--->	11410840
335	442603	LOC442603	1.5032	--->	16314882
336	100131938	LOC100131938	1.5032	--->	19536175
337	474193	BP33	1.5032	--->	10330357
338	100190929	IBD15	1.5032	--->	17554300
339	81861	LPRS1	1.5032	--->	19961731
340	337895	BMIQ3	1.5032	--->	11713718
341	344371	SLC25A5P2	1.5032	--->	19421330
342	338026	BMIQ4	1.5032	--->	11713718
343	441376	C8ORF85	1.5032	--->	20549515
344	100128596	LOC100128596	1.5032	--->	17554300
345	23417	MLYCD	1.48986	--->	20702857;16386195
346	8710	SERPINB7	1.48986	--->	18498720;16431886
347	2981	GUCA2B	1.48986	--->	18037771;17582287
348	3831	KLC1	1.48948	--->	19046961;17977659;17917076
349	4049	LTA	1.48448	--->	19479237;19131662;19000388;18806884;17700210;17485095;17444587;17194634;17045328;16323614;15718364;15533732;11576577
351	8870	IER3	1.46452	--->	20713914;15451437;11910304
352	5741	PTH	1.46006	--->	19539290;19250270;19019998;18945829;15515479;12207101
353	3383	ICAM1	1.45256	--->	20662732;19825506;19615354;19564823;19479237;19332210;19131662;19078988;18787016;18751468;18508964;17136392;15448102;12172318;12039084;10391210;9290466
354	875	CBS	1.44947	--->	20717043;20346360;18635682;18622257;15554031;15503105;12439143;11457468
355	79068	FTO	1.44947	--->	20712903;20404173;20075932;20031594;19470880;19329528;18853134;17554300
356	65268	WNK2	1.44606	--->	19851296;11498583
357	4009	LMX1A	1.44606	--->	19536175;15188402
358	2702	GJA5	1.44023	--->	20831043;17922338;16508580
359	1445	CSK	1.43667	--->	20542020;20479155;20414254;19960030;19430483;19430479
360	7827	NPHS2	1.43263	--->	19536175;18499321;15167446;14871423
361	177	AGER	1.42996	--->	20726326;19439163;19217461;18698218;18595673;17700210;17661837;16847147;16271939
362	2006	ELN	1.41373	--->	20346360;19282817;17626896;16982955;15774842;11711520
363	27130	INVS	1.4048	--->	18218308;9792867
364	59345	GNB4	1.4048	--->	10644457;8888689
365	10999	SLC27A4	1.4048	--->	20424473;14715877
366	8804	CREG1	1.4048	--->	19536175;12358155
367	4660	PPP1R12B	1.4048	--->	19851296;10087910
368	726	CAPN5	1.4048	--->	17227582;16396936
369	23274	CLEC16A	1.37108	--->	20043139;19851296;17554300
370	147	ADRA1B	1.37108	--->	16645408;15824464;1328250
371	4012	LNPEP	1.37108	--->	19578876;17999179;11857741
372	2658	GDF2	1.36583	--->	20346360;19366699
373	6554	SLC10A1	1.36583	--->	20424473;20346360
374	335	APOA1	1.35879	--->	19408098;19155782;18801202;18774540;15982502;15177130;14986172;14567398;12754559;12544508;12123106;12116231;12011770;11903341
375	6392	SDHD	1.35037	--->	18826997;15365827;15328326;12000816
376	4887	NPY2R	1.34918	--->	20543711;19593212;18622237
377	2168	FABP1	1.34918	--->	19435794;18506375;17003471
379	3091	HIF1A	1.3314	--->	20926496;20346360;20110409;20001745;19804771;19694616;19188659;19132225;18411415;18354193;18256363;18083891;18081507;18037992;17822384;17055760;17045016;16769565;16768548;16554418;16263938;16208522;15862159;15718424
381	647030	LOC647030	1.33055	--->	17554300
382	613227	HIGD1C	1.33055	--->	17554300
383	257641	NPC1	1.33055	--->	17935708
384	79424	CYP3A5P2	1.33055	--->	16314882
385	574045	HNP1	1.33055	--->	12840782
386	27093	KCNMB3P1	1.33055	--->	20424473
387	474256	BP1	1.33055	--->	11641285
388	123722	FSD2	1.33055	--->	20966410
389	81392	OR2AE1	1.33055	--->	16314882
390	144203	OVOS2	1.33055	--->	20808825
391	6533	SLC6A6	1.32892	--->	20424473;19074966
392	10767	HBS1L	1.32892	--->	19862010;19820697
393	1816	DRD5	1.31928	--->	18464932;18172057;12623966;9457173
394	5770	PTPN1	1.29498	--->	20101100;17554300;15189365;15097232;12802339;11742412
395	65010	SLC26A6	1.29389	--->	19029225;18951670
396	1185	CLCN6	1.29389	--->	21060006;19430483
398	7058	THBS2	1.28664	--->	19282863;18600213;15121769
399	1621	DBH	1.28398	--->	20009769;19851296;16831359;16097364;10391210
400	7412	VCAM1	1.28299	--->	19479237;19342863;19131662;18787016;18482273;18383329;12433638;12172318;9290466
401	5973	RENBP	1.26057	--->	12394950;9285790
402	6541	SLC7A1	1.26057	--->	19067360;17325243
403	1489	CTF1	1.26057	--->	20683337;19155793
404	7458	EIF4H	1.26057	--->	20549515;19847924
405	9630	GNA14	1.26057	--->	18360038;10644457
406	26118	WSB1	1.26057	--->	17452445;15965468
407	5657	PRTN3	1.24564	--->	18596726;17244676;14675038;12444202
408	64131	XYLT1	1.22882	--->	19197251;16133423
409	113026	PLCD3	1.22882	--->	20852445;19430483
411	2739	GLO1	1.22841	--->	19470168;19412133;18079478
412	3818	KLKB1	1.22841	--->	17318641;11031105;9535413
413	2848	GPR25	1.20904	--->	17386346
414	647859	LOC647859	1.20904	--->	16735463
415	9671	WSCD2	1.20904	--->	18003638
416	30829	IBD3	1.20904	--->	8841195
417	729330	OC90	1.20904	--->	15188402
418	387597	ILDR2	1.20904	--->	19536175
419	153830	RNF145	1.20904	--->	19820697
420	128611	ZNF831	1.20904	--->	19430479
421	171512	CAQ14	1.20904	--->	12524229
422	220388	CCDC89	1.20904	--->	15188402
423	219537	SMTNL1	1.20904	--->	15327999
424	7195	TRNAG1	1.20904	--->	19546379
425	284358	MAMSTR	1.20904	--->	21060863
426	100313778	MIR759	1.20904	--->	20677013
427	29800	ZDHHC1	1.20904	--->	20549515
428	7352	UCP3	1.20368	--->	19155787;18484143;17786284;17150099;16752430
429	6263	RYR3	1.19852	--->	20424473;19581603
430	822	CAPG	1.19852	--->	19188659;12754261
431	5167	ENPP1	1.18186	--->	19679831;17367703;16941279;15126519;12126783
432	3630	INS	1.16413	--->	19037607;18216377;17553505;17192475;16799400;15581831;14693412;14647005;12946932;12709672;11800057;11742412
433	51752	ERAP1	1.15668	--->	19578876;17999179;11857741
434	4086	SMAD1	1.15002	--->	20522807;19424179;19244313;19211612;15516492
435	1574	CYP3A	1.1397	--->	16612255;16314882;15492926
438	3992	FADS1	1.12308	--->	21040914;20972250;20691134
439	152273	FGD5	1.11555	--->	20595579
440	285025	CCDC141	1.11555	--->	19536175
441	54763	ROPN1	1.11555	--->	20107840
442	154197	PNLDC1	1.11555	--->	19851296
443	55507	GPRC5D	1.11555	--->	20424473
444	55732	C1ORF112	1.11555	--->	19536175
445	353500	BMP8A	1.11555	--->	20424473
446	594855	CPLX3	1.11555	--->	19430483
447	3132	HLA-DRB9	1.11555	--->	19820697
448	284541	CYP4A22	1.11555	--->	15611369
449	219623	TMEM26	1.11555	--->	19430483
450	92235	DUSP27	1.11555	--->	19536175
451	57821	C1ORF114	1.11555	--->	19536175
452	440699	LRRC52	1.11555	--->	19536175
453	389015	SLC9A4	1.11555	--->	8199403
454	149297	FAM78B	1.11555	--->	19536175
455	56978	PRDM8	1.11555	--->	19430483
456	4572	TRNQ	1.11555	--->	18701880
457	92241	RCSD1	1.11555	--->	19536175
458	489	ATP2A3	1.11521	--->	11956212;9843705
459	776	CACNA1D	1.11521	--->	20424473;19225208
460	522	ATP5J	1.11521	--->	19106112;16230521
461	4090	SMAD5	1.09087	--->	20522807;19244313;19211612
462	8048	CSRP3	1.08968	--->	18513529;11113014
463	8195	MKKS	1.08968	--->	18813213;17003356
464	4547	MTTP	1.08966	--->	19155782;18325332;16328015;12116231
465	2811	GP1BA	1.08787	--->	17630485;17143557;14968555;14639140;11751671;11260063;11159511
466	3075	CFH	1.08689	--->	18627285;18502988;18292760;18248681;17472578;17352366;17137217;16909242;15754282;10577907
467	652	BMP4	1.08179	--->	17992660;17989347;16769910;15516492;12045205;11502704
468	7356	SCGB1A1	1.07782	--->	19479237;19131662;11967037;11434507
469	8742	TNFSF12	1.07526	--->	20430947;20303491;19349318
470	9518	GDF15	1.06614	--->	20855664;19505289;19470878;19341722
471	3761	KCNJ4	1.06514	--->	20424473;18391953
472	3764	KCNJ8	1.06514	--->	18663158;18391953
473	831	CAST	1.04496	--->	18724972;17137217;2849943
474	10221	TRIB1	1.04153	--->	21071687;20972250
475	140803	TRPM6	1.04153	--->	20875900;18192217
476	4053	LTBP2	1.04153	--->	20424473;19851296
477	3745	KCNB1	1.04153	--->	19265782;9362476
478	164656	TMPRSS6	1.04153	--->	19862010;19820697
479	144406	WDR66	1.03978	--->	19820697
480	114991	ZNF618	1.03978	--->	19851296
481	79631	EFTUD1	1.03978	--->	20966410
482	339366	ADAMTSL5	1.03978	--->	19851296
483	130951	C2ORF65	1.03978	--->	20549515
484	84775	ZNF607	1.03978	--->	19851296
485	64093	SMOC1	1.03978	--->	17386346
486	221262	CCDC162	1.03978	--->	19862010
487	83546	RTBDN	1.03978	--->	19862010
488	339324	ZNF260	1.03978	--->	16166646
489	164781	WDR69	1.03978	--->	17903302
490	219995	MS4A15	1.03978	--->	20595579
491	6388	SDF2	1.03978	--->	19479237
492	283742	FAM98B	1.03978	--->	20595579
493	339512	C1ORF110	1.03978	--->	19536175
494	54922	RASIP1	1.03978	--->	21060863
495	23144	ZC3H3	1.03978	--->	19851296
496	221785	ZNF498	1.03978	--->	16314882
497	26996	GPR160	1.03978	--->	19851296
498	221786	FAM200A	1.03978	--->	16314882
499	122773	KLHDC1	1.03978	--->	20549515
500	55083	KIF26B	1.03978	--->	20595579
501	4608	MYBPH	1.03978	--->	19536175
502	3572	IL6ST	1.03234	--->	19330911;17997171;17885560;17404609;12830005
503	5122	PCSK1	1.03026	--->	19875984;15126519;12126783
504	4634	MYL3	1.01879	--->	18513529;16754800
505	12	SERPINA3	1.01412	--->	19341158;18408372;15718509;12126519;11692021
506	51094	ADIPOR1	1.01006	--->	20712903;20129487;19536175;18097620
507	384	ARG2	0.996871	--->	19801451;15364894
508	8549	LGR5	0.996871	--->	20712903;17554300
509	350	APOH	0.978772	--->	20004024;18034767;17626983;14707422;12887738
510	11066	SNRNP35	0.976236	--->	19565553
511	406925	MIR135A1	0.976236	--->	19944075
512	55668	C14ORF118	0.976236	--->	17903302
513	3378	IBD2	0.976236	--->	8841195
514	151647	FAM19A4	0.976236	--->	19851296
516	126859	C1ORF125	0.976236	--->	19536175
517	92342	C1ORF156	0.976236	--->	19536175
518	22835	ZFP30	0.976236	--->	19851296
519	261726	TIPRL	0.976236	--->	19536175
520	9389	SLC22A14	0.976236	--->	20424473
521	91608	RASL10B	0.976236	--->	17984325
522	83650	AMAC1L2	0.976236	--->	20972250
523	170690	ADAMTS16	0.976236	--->	19423552
524	219790	RTKN2	0.976236	--->	19430483
525	10633	RASL10A	0.976236	--->	17984325
526	55066	PDPR	0.976236	--->	20808825
527	11173	ADAMTS7	0.976236	--->	20718794
528	123803	NTAN1	0.976236	--->	18496130
529	3680	ITGA9	0.975717	--->	20479155;20414254
530	8542	APOL1	0.975717	--->	20647424;20635188
531	55867	SLC22A11	0.975717	--->	19934028;11907186
532	3957	LGALS2	0.975717	--->	19330599;18506375
533	5025	P2RX4	0.975717	--->	18852390;15167446
534	7036	TFR2	0.974216	--->	19924283;19862010;19820697
535	7079	TIMP4	0.955287	--->	19376102;19190762
536	10135	NAMPT	0.944819	--->	20712903;20383745;19488934;16956691;16733497
537	2161	F12	0.93753	--->	19415820;18021303;17143557;16157382
538	6932	TCF7	0.93554	--->	19479237;19131662
539	6098	ROS1	0.93554	--->	18506375;18097620
540	6926	TBX3	0.93554	--->	20414254;19430479
541	6356	CCL11	0.927693	--->	19479237;19131662;17016617;15186951
542	4318	MMP9	0.923266	--->	20707992;20346360;20211160;19665460;19524176;19283512;19242924;18477480;18049028;17901377;17581602;17024375;16840178;16780738;16736997;16574900;15823277;15797648;15556929;15363818;15363817;15277439;11557670
543	8038	ADAM12	0.922241	--->	20090292;18978109;11786904
544	54776	PPP1R12C	0.921637	--->	14506264
545	116988	AGAP3	0.921637	--->	14506264
546	199692	ZNF627	0.921637	--->	18077766
547	129684	CNTNAP5	0.921637	--->	17903302
548	79645	EFCAB1	0.921637	--->	20479155
549	144233	BCDIN3D	0.921637	--->	20712903
550	395	ARHGAP6	0.921637	--->	18434237
551	56670	SUCNR1	0.921637	--->	15141213
552	11063	SOX30	0.921637	--->	18436822
553	162333	2012-03-10	0.921637	--->	19851296
554	23099	ZBTB43	0.921637	--->	19847924
555	81545	FBXO38	0.921637	--->	20549515
556	2974	GUCY1B2	0.921637	--->	10449911
557	23549	DNPEP	0.921637	--->	12895663
558	11131	CAPN11	0.921637	--->	2479145
559	117143	TADA1	0.921637	--->	19536175
560	81833	SPACA1	0.921637	--->	20424473
561	55325	UFSP2	0.921637	--->	12358155
562	406885	MIRLET7C	0.921637	--->	19289845
563	55224	ETNK2	0.921637	--->	19536175
564	10620	ARID3B	0.921637	--->	19430483
565	151112	ZSWIM2	0.921637	--->	19851296
566	84465	MEGF11	0.921637	--->	19851296
567	284359	IZUMO1	0.921637	--->	21060863
568	375035	SFT2D2	0.921637	--->	19536175
569	55254	TMEM39A	0.921637	--->	19851296
570	92703	TMEM183A	0.921637	--->	19536175
571	127845	GOLT1A	0.921637	--->	19536175
572	7056	THBD	0.920227	--->	20346360;15574195;15135268;12862205;11848462
573	23175	LPIN1	0.916439	--->	18437145;17940119
574	7060	THBS4	0.916439	--->	15131549;15121769
575	4160	MC4R	0.906708	--->	20712903;20147580;19470880;19092146;17587397;16032553
576	3827	KNG1	0.898915	--->	19330902;19082699;18156442;17050061
577	7043	TGFB3	0.898915	--->	20083094;19628198;18293167;15924806
578	2638	GC	0.898915	--->	20733087;20424473;19479237;19131662
579	7026	NR2F2	0.89795	--->	20549515;17554300
580	3763	KCNJ6	0.89795	--->	20424473;18391953
581	134	ADORA1	0.897641	--->	19536175;17088462;15257174
582	5583	PRKCH	0.897641	--->	19703523;19198108;18164711
583	3791	KDR	0.890953	--->	20630084;20048182;19965681;19636022;18824714;18656381;18379357;16617095;16439688
584	5325	PLAGL1	0.880041	--->	19423711;19155788
585	222487	GPR97	0.873869	--->	20424473
586	6538	SLC6A11	0.873869	--->	20424473
587	84034	EMILIN2	0.873869	--->	17698584
588	84516	DCTN5	0.873869	--->	17554300
589	79777	ACBD4	0.873869	--->	19430483
590	202333	CMYA5	0.873869	--->	18344630
591	51340	CRNKL1	0.873869	--->	17296875
592	92291	CAPN13	0.873869	--->	20591971
593	23539	SLC16A8	0.873869	--->	20424473
594	407022	MIR296	0.873869	--->	20561597
595	4648	MYO7B	0.873869	--->	19851296
596	348158	ACSM2B	0.873869	--->	16521160
597	80777	CYB5B	0.873869	--->	12417987
598	7455	ZAN	0.873869	--->	19862010
599	163589	TDRD5	0.873869	--->	19536175
600	22901	ARSG	0.873869	--->	19960030
601	93145	OLFM2	0.873869	--->	17122126
602	6450	SH3BGR	0.873869	--->	12358155
603	23105	FSTL4	0.873869	--->	17554300
604	10328	COX4NB	0.873869	--->	19851296
605	440836	ODF3B	0.873869	--->	19862010
606	2300	FOXL1	0.873869	--->	15188402
607	93973	ACTR8	0.873869	--->	15188402
608	10085	EDIL3	0.873869	--->	19578876
609	78989	COLEC11	0.873869	--->	19851296
610	6512	SLC1A7	0.873869	--->	20424473
611	4010	LMX1B	0.862682	--->	18952915;17515884
612	187	APLNR	0.862682	--->	20485192;19307984
613	9138	ARHGEF1	0.862682	--->	20619149;18320579
614	3356	HTR2A	0.854225	--->	20594303;19844076;19556740;18573276;18370802;17713649;16778329;16328014;15915764;15659047;11378836
615	290	ANPEP	0.850975	--->	19330903;18008160;17999179
616	23345	SYNE1	0.845847	--->	17903302;12358155
617	654817	NCF1C	0.845847	--->	15775784;15618548
618	2695	GIP	0.845847	--->	20595579;20424473
619	3357	HTR2B	0.845847	--->	20346360;15625277
620	5184	PEPD	0.845847	--->	20383038;17604013
621	657	BMPR1A	0.839805	--->	20346360;19244313;18667463
622	4040	LRP6	0.839805	--->	19833493;18493104;17332414
623	29948	OSGIN1	0.831486	--->	19851296
624	57552	NCEH1	0.831486	--->	19851296
625	50808	AK3	0.831486	--->	19820697
626	22879	MON1B	0.831486	--->	19851296
627	84944	MAEL	0.831486	--->	19536175
628	284110	GSDMA	0.831486	--->	19820697
629	79080	CCDC86	0.831486	--->	19851296
630	124359	CDYL2	0.831486	--->	19851296
631	57537	SORCS2	0.831486	--->	19851296
632	57645	POGK	0.831486	--->	19536175
633	23432	GPR161	0.831486	--->	19536175
634	55118	CRTAC1	0.831486	--->	20595579
635	206338	AQPEP	0.831486	--->	19578876
636	55781	RIOK2	0.831486	--->	19578876
637	137492	VPS37A	0.831486	--->	17903302
638	123041	SLC24A4	0.831486	--->	19609347
639	9317	PTER	0.831486	--->	20712903
640	79722	ANKRD55	0.831486	--->	20595579
641	55355	HJURP	0.831486	--->	20595579
642	54900	LAX1	0.831486	--->	19536175
643	64902	AGXT2	0.831486	--->	20018850
644	55757	UGGT2	0.831486	--->	19851296
645	9027	NAT8	0.831486	--->	18402670
646	55034	MOCOS	0.831486	--->	11302742
647	2015	EMR1	0.831486	--->	20424473
648	6534	SLC6A7	0.831486	--->	20424473
649	23660	ZKSCAN5	0.831486	--->	16314882
650	221981	THSD7A	0.831486	--->	20808825
651	51704	GPRC5B	0.831486	--->	20424473
652	27199	OXGR1	0.831486	--->	15141213
653	158219	TTC39B	0.831486	--->	20972250
654	754	PTTG1IP	0.831486	--->	15178645
655	91624	NEXN	0.831486	--->	15823560
656	89122	TRIM4	0.831486	--->	16314882
657	64146	PDF	0.831486	--->	12417987
658	766	CA7	0.831486	--->	12417987
660	4633	MYL2	0.829509	--->	18513529;16754800
661	7222	TRPC3	0.828824	--->	19136933;18177730;15358862
662	5806	PTX3	0.818028	--->	20430947;19565609;17095712
663	3240	HP	0.814503	--->	21053180;19455468;18691072;16879055;14629808
664	8557	TCAP	0.813647	--->	18513529;17921333
665	4886	NPY1R	0.813647	--->	19712806;19593212
666	7434	VIPR2	0.798237	--->	19851296;19470168
667	4795	NFKBIL1	0.798237	--->	19165231;17485095
668	2646	GCKR	0.796969	--->	21071687;20352598;19651812
669	9911	TMCC2	0.793459	--->	19820697
670	1578	CYP3A5P1	0.793459	--->	16314882
671	770	CA11	0.793459	--->	21060863
672	10867	TSPAN9	0.793459	--->	19851296
673	8821	INPP4B	0.793459	--->	21070662
674	57786	RBAK	0.793459	--->	18307725
675	221656	KDM1B	0.793459	--->	20670891
676	120071	GYLTL1B	0.793459	--->	19851296
677	57222	ERGIC1	0.793459	--->	19851296
678	79092	CARD14	0.793459	--->	19851296
679	7633	ZNF79	0.793459	--->	19851296
680	54872	PIGG	0.793459	--->	19851296
681	91522	COL23A1	0.793459	--->	19851296
682	22980	TCF25	0.793459	--->	19851296
683	22874	PLEKHA6	0.793459	--->	19536175
684	55297	CCDC91	0.793459	--->	20808825
685	6675	UAP1	0.793459	--->	19536175
686	23275	POFUT2	0.793459	--->	20549515
687	53836	GPR87	0.793459	--->	20424473
688	92579	G6PC3	0.793459	--->	20799326
689	220972	2012-03-08	0.793459	--->	19862010
690	1783	DYNC1LI2	0.793459	--->	12417987
691	10864	SLC22A7	0.793459	--->	11907186
692	9365	KL	0.786699	--->	20345435;20005218;12669274
693	57192	MCOLN1	0.783259	--->	15336987;12459486
694	7133	TNFRSF1B	0.778805	--->	19557004;19343543;18173921;17346438;16003175;11357933;11315843
695	7432	VIP	0.766656	--->	19508420;19470168;17003842
696	70	ACTC1	0.766656	--->	18513529;16754800;12358155
697	6275	S100A4	0.762112	--->	20346360;19713532;19399660;17200116
698	1361	CPB2	0.762112	--->	20216989;19061349;18480982;16504676
699	114897	C1QTNF1	0.759027	--->	18171693
700	83986	ITFG3	0.759027	--->	19862010
701	59349	KLHL12	0.759027	--->	19536175
702	84967	LSM10	0.759027	--->	15188402
703	753	C18ORF1	0.759027	--->	19430479
704	3790	KCNS3	0.759027	--->	9362476
705	8216	LZTR1	0.759027	--->	19851296
706	29922	NME7	0.759027	--->	19536175
708	83595	SOX7	0.759027	--->	21060863
709	6553	SLC9A5	0.759027	--->	12417987
710	152831	KLB	0.759027	--->	20717167
711	9275	BCL7B	0.759027	--->	20972250
712	22824	HSPA4L	0.759027	--->	19169850
713	30845	EHD3	0.759027	--->	19820697
714	23024	PDZRN3	0.759027	--->	15188402
715	23241	PACS2	0.759027	--->	19851296
716	55004	C11ORF59	0.759027	--->	12358155
717	340024	SLC6A19	0.759027	--->	18671945
718	83696	TRAPPC9	0.759027	--->	19851296
719	57579	FAM135A	0.759027	--->	20549515
720	285242	HTR3E	0.759027	--->	18573276
721	79689	STEAP4	0.759027	--->	21044749
722	9886	RHOBTB1	0.759027	--->	19430483
723	79027	ZNF655	0.759027	--->	16314882
724	9955	HS3ST3A1	0.759027	--->	17903302
725	79748	LMAN1L	0.759027	--->	19430483
726	23646	PLD3	0.759027	--->	16580565
727	5734	PTGER4	0.756875	--->	20549515;19445930;16428339
728	6910	TBX5	0.754525	--->	20414254;19430479
729	7428	VHL	0.749658	--->	19629420;19208735;16768548;16208141;12000816;11990703;11483638;7563486
730	2170	FABP3	0.740734	--->	18437121;18256058
731	2997	GYS1	0.740734	--->	17356695;17137217
732	6581	SLC22A3	0.740734	--->	20562519;20429798
733	5105	PCK1	0.740734	--->	16620271;16282543
734	4659	PPP1R12A	0.740734	--->	12600888;10087910
735	6934	TCF7L2	0.74038	--->	20712903;20478041;19806338;18853134;18689695;18288125;18248681;17554300
736	4205	MEF2A	0.737778	--->	20086047;17579569;15043778
737	7168	TPM1	0.728455	--->	19820697;18513529;16754800
738	5891	RAGE	0.728455	--->	20726326;20668462;17661837
739	64805	P2RY12	0.728455	--->	19757325;17803810;14662702
740	6511	SLC1A6	0.727612	--->	20424473
741	9348	NDST3	0.727612	--->	20549515
742	22982	DIP2C	0.727612	--->	19851296
743	54499	TMCO1	0.727612	--->	19536175
744	27433	TOR2A	0.727612	--->	18497465
745	4931	NVL	0.727612	--->	19851296
746	51388	NIP7	0.727612	--->	12417987
747	54469	ZFAND6	0.727612	--->	20549515
748	55644	OSGEP	0.727612	--->	20010699
749	27302	BMP10	0.727612	--->	17921333
750	55827	DCAF6	0.727612	--->	19536175
751	9498	SLC4A8	0.727612	--->	12027220
752	9877	ZC3H11A	0.727612	--->	19536175
753	54926	UBE2R2	0.727612	--->	19851296
754	221935	SDK1	0.727612	--->	19851296
755	57216	VANGL2	0.727612	--->	20223754
756	25874	BRP44	0.727612	--->	19536175
757	1534	CYB561	0.727612	--->	18180394
758	57556	SEMA6A	0.727612	--->	19578876
759	55753	OGDHL	0.727612	--->	19851296
760	128553	TSHZ2	0.727612	--->	19862010
761	3993	LLGL2	0.727612	--->	19851296
762	10223	GPA33	0.727612	--->	19536175
763	8497	PPFIA4	0.727612	--->	19536175
764	9058	SLC13A2	0.727612	--->	20424473
765	2786	GNG4	0.727612	--->	10644457
766	8671	SLC4A4	0.727306	--->	17182531;15471865
767	2151	F2RL2	0.727306	--->	18836030;17347481
768	2034	EPAS1	0.717132	--->	18650473;18420194;16554418;16263938
769	1471	CST3	0.71574	--->	20447660;18824671;17998865;17901710;14714581
770	7349	UCN	0.714226	--->	19808377;12175707
771	9415	FADS2	0.714226	--->	21040914;20972250
772	3767	KCNJ11	0.706025	--->	20712903;18504616;18391953;17257281;17137217;10391210
773	406	ARNTL	0.70148	--->	19470168;17728404
774	6578	SLCO2A1	0.698765	--->	20424473
775	2791	GNG11	0.698765	--->	10644457
776	10239	AP3S2	0.698765	--->	20966410
777	124540	MSI2	0.698765	--->	20595579
778	84666	RETNLB	0.698765	--->	19251945
779	23314	SATB2	0.698765	--->	10964520
780	54602	NDFIP2	0.698765	--->	12050153
781	64129	TINAGL1	0.698765	--->	12358155
782	10110	SGK2	0.698765	--->	11707620
783	10449	ACAA2	0.698765	--->	20972250
784	23315	SLC9A8	0.698765	--->	12845533
785	5877	RABIF	0.698765	--->	19536175
786	7342	UBP1	0.698765	--->	19662162
787	10870	HCST	0.698765	--->	19075187
788	7109	TRAPPC10	0.698765	--->	20424473
789	28232	SLCO3A1	0.698765	--->	19330903
790	316	AOX1	0.698765	--->	11302742
791	84532	ACSS1	0.698765	--->	19851296
792	9718	ECE2	0.698765	--->	16567585
793	56984	PSMG2	0.698765	--->	17554300
794	5549	PRELP	0.698765	--->	19536175
795	23491	CES3	0.698765	--->	15188402
796	84084	RAB6C	0.698765	--->	19851296
797	27129	HSPB7	0.698765	--->	10593960
798	154091	SLC2A12	0.698765	--->	16091581
799	9091	PIGQ	0.698765	--->	19851296
800	6539	SLC6A12	0.698765	--->	20424473
801	23203	PMPCA	0.698765	--->	15188402
802	5756	TWF1	0.698765	--->	15188402
803	10066	SCAMP2	0.698765	--->	20424473
804	9910	RABGAP1L	0.698765	--->	19851296
805	1012	CDH13	0.692584	--->	19304780;17903302;17554300
806	7220	TRPC1	0.692584	--->	18802326;15188402;12060571
807	6303	SAT1	0.689055	--->	17065202;15213272
808	148738	HFE2	0.689055	--->	20549515;19847924
809	406947	MIR155	0.689055	--->	19289845;17668390
810	554	AVPR2	0.683958	--->	19996159;12436935;11868598
811	7804	LRP8	0.676939	--->	19282863;16642433
812	493	ATP2B4	0.676939	--->	19536175;17957572
813	5553	PRG2	0.676939	--->	19626619;7539791
814	337	APOA4	0.67513	--->	19131662;16602826;12116231;10391210
815	358	AQP1	0.67513	--->	20424473;16682607;12051745;11922632
816	1821	DRP2	0.672131	--->	18401567
817	5875	RABGGTA	0.672131	--->	15188402
818	79814	AGMAT	0.672131	--->	20808825
819	10171	RCL1	0.672131	--->	19862010
820	6305	SBF1	0.672131	--->	19851296
821	7326	UBE2G1	0.672131	--->	17452445
822	6540	SLC6A13	0.672131	--->	20424473
823	116369	SLC26A8	0.672131	--->	1183472
824	54675	CRLS1	0.672131	--->	19048414
825	51086	TNNI3K	0.672131	--->	20808825
826	22884	WDR37	0.672131	--->	19851296
827	56776	FMN2	0.672131	--->	17554300
828	4829	NMBR	0.672131	--->	21060863
829	285195	SLC9A9	0.672131	--->	17903302
830	57496	MKL2	0.672131	--->	17947237
831	57731	SPTBN4	0.672131	--->	19851296
832	51272	BET1L	0.672131	--->	19820697
833	84619	ZGPAT	0.672131	--->	20549515
834	10082	GPC6	0.672131	--->	17903302
835	9136	RRP9	0.672131	--->	19333934
836	83860	TAF3	0.672131	--->	20808825
837	51534	VTA1	0.672131	--->	21060863
838	1805	DPT	0.672131	--->	19536175
839	3765	KCNJ9	0.672131	--->	18391953
840	80306	MED28	0.672131	--->	17848560
841	11332	ACOT7	0.672131	--->	19851296
842	124790	HEXIM2	0.672131	--->	19430483
843	54903	MKS1	0.672131	--->	17377820
844	2785	GNG3	0.672131	--->	10644457
845	1329	COX5B	0.672131	--->	19851296
846	4259	MGST3	0.672131	--->	19536175
847	57194	ATP10A	0.672131	--->	19851296
848	64087	MCCC2	0.672131	--->	19851296
849	56666	PANX2	0.672131	--->	19851296
850	9829	DNAJC6	0.672131	--->	19851296
851	54996	MOSC2	0.672131	--->	20808825
852	10144	FAM13A	0.672131	--->	19851296
853	55556	ENOSF1	0.672131	--->	18635682
854	2869	GRK5	0.665119	--->	19487588;18855542
855	3636	INPPL1	0.665119	--->	17557929;15220217
856	1908	EDN3	0.665119	--->	19430479;7881755
857	2346	FOLH1	0.65885	--->	19776634;19394322;18635682
858	6582	SLC22A2	0.653586	--->	20429798;17060063
859	1487	CTBP1	0.650729	--->	19851296;16840720;15188402
860	10331	B3GNT3	0.647422	--->	20424473
861	26254	OPTC	0.647422	--->	19536175
862	221037	JMJD1C	0.647422	--->	19820697
863	167826	OLIG3	0.647422	--->	20549515
864	23113	CUL9	0.647422	--->	19851296
865	3705	ITPK1	0.647422	--->	19851296
866	91937	TIMD4	0.647422	--->	20972250
867	6542	SLC7A2	0.647422	--->	20424473
868	7837	PXDN	0.647422	--->	19851296
869	64344	HIF3A	0.647422	--->	19694616
870	8942	KYNU	0.647422	--->	16080802
871	9689	BZW1	0.647422	--->	10964520
872	23677	SH3BP4	0.647422	--->	20595579
873	57695	USP37	0.647422	--->	19851296
874	29121	CLEC2D	0.647422	--->	17554300
875	13	AADAC	0.647422	--->	15152005
876	4706	NDUFAB1	0.647422	--->	17554300
877	23164	MPRIP	0.647422	--->	14506264
878	26039	SS18L1	0.647422	--->	19851296
879	2862	MLNR	0.647422	--->	20424473
880	3769	KCNJ13	0.647422	--->	18391953
881	2875	GPT	0.642327	--->	14506613;12358155
882	6916	TBXAS1	0.642327	--->	19046748;10391210
883	1773	DNASE1	0.642327	--->	19318394;18311594
884	284	ANGPT1	0.642221	--->	20346360;20072144;18382887;16917117
886	9575	CLOCK	0.634845	--->	20653450;19846548;19470168
887	3651	PDX1	0.634845	--->	18506375;17143557;16894468
888	6523	SLC5A1	0.631334	--->	20424473;15166308
889	406907	MIR124-1	0.624404	--->	19944075
890	9380	GRHPR	0.624404	--->	19296982
891	26960	NBEA	0.624404	--->	15188402
892	407029	MIR30A	0.624404	--->	19289845
893	23544	SEZ6L	0.624404	--->	17554300
894	3340	NDST1	0.624404	--->	19851296
895	10868	USP20	0.624404	--->	19851296
896	10723	SLC12A7	0.624404	--->	18391953
897	3633	INPP5B	0.624404	--->	20808825
898	9127	P2RX6	0.624404	--->	18852390
899	50508	NOX3	0.624404	--->	17336700
900	147912	SIX5	0.624404	--->	19851296
901	10242	KCNMB2	0.624404	--->	14522958
902	819	CAMLG	0.624404	--->	15451437
903	5540	PPYR1	0.624404	--->	11975932
904	22822	PHLDA1	0.624404	--->	17870236
905	1990	CELA1	0.624404	--->	20346360
906	4091	SMAD6	0.620597	--->	19211612;16282533
907	4567	TRNL1	0.620597	--->	19778529;15181978
908	3156	HMGCR	0.619422	--->	20972250;20145341;19923996
909	5311	PKD2	0.619422	--->	19265036;19194729;19158352
910	1282	COL4A1	0.611878	--->	19851296;18077766;16374828
911	1066	CES1	0.610108	--->	16419644;15188402
912	948	CD36	0.608551	--->	17924847;17673938;17496152;16670819;15167446
913	2056	EPO	0.608551	--->	19862010;19804771;19269703;17372034;15728783
914	8548	BLZF1	0.602881	--->	19536175
915	89866	SEC16B	0.602881	--->	20712903
916	3158	HMGCS2	0.602881	--->	20549515
917	28962	OSTM1	0.602881	--->	19507210
918	36	ACADSB	0.602881	--->	17143180
919	2861	GPR37	0.602881	--->	20424473
920	113451	ADC	0.602881	--->	20147969
921	22891	ZNF365	0.602881	--->	17554300
922	114614	MIR155HG	0.602881	--->	17668390
923	55512	SMPD3	0.602881	--->	12417987
924	84159	ARID5B	0.602881	--->	19430483
925	11318	GPR182	0.602881	--->	14720432
926	27074	LAMP3	0.602881	--->	17554300
927	91147	TMEM67	0.602881	--->	17377820
928	23261	CAMTA1	0.602881	--->	19851296
929	9785	DHX38	0.602881	--->	12417987
930	66008	TRAK2	0.602881	--->	10964520
931	10817	FRS3	0.602881	--->	15188402
932	55191	NADSYN1	0.602881	--->	19851296
933	64167	ERAP2	0.602881	--->	19578876
934	25797	QPCT	0.602881	--->	17334644
935	8727	CTNNAL1	0.602881	--->	20696764
936	9311	ACCN3	0.602881	--->	18854755
937	50487	PLA2G3	0.602881	--->	19851296
938	8876	VNN1	0.602881	--->	18043751
939	7371	UCK2	0.602881	--->	19536175
940	4892	NRAP	0.602881	--->	20808825
941	635	BHMT	0.599856	--->	20346360;18635682
942	9722	NOS1AP	0.589836	--->	19943157;19643915
943	5029	P2RY2	0.589836	--->	19710694;17137217
944	4607	MYBPC3	0.582767	--->	18513529;16754800;12358155
945	8522	GAS7	0.582693	--->	19851296
946	94233	OPN4	0.582693	--->	19470168
947	28960	DCPS	0.582693	--->	20595579
949	6002	RGS12	0.582693	--->	19851296
950	1013	CDH15	0.582693	--->	19851296
951	8927	BSN	0.582693	--->	17554300
952	57085	AGTRAP	0.582693	--->	19430483
953	81552	VOPP1	0.582693	--->	19851296
954	9095	TBX19	0.582693	--->	19536175
955	26608	TBL2	0.582693	--->	20972250
956	3772	KCNJ15	0.582693	--->	18391953
957	2834	PRLHR	0.582693	--->	14691196
958	11188	NISCH	0.582693	--->	12021582
959	8601	RGS20	0.582693	--->	18360038
960	8425	LTBP4	0.582693	--->	20424473
961	64132	XYLT2	0.582693	--->	19197251
962	2863	GPR39	0.582693	--->	20424473
963	9248	GPR50	0.582693	--->	20424473
964	343	AQP8	0.582693	--->	20424473
965	8763	CD164	0.582693	--->	19862010
966	51056	LAP3	0.582693	--->	16513116
967	223	ALDH9A1	0.582693	--->	19536175
968	6560	SLC12A4	0.582693	--->	18391953
969	9527	GOSR1	0.582693	--->	10198168
970	9896	FIG4	0.582693	--->	19820697
971	2160	F11	0.575745	--->	18268095;17284699;16613788
972	3953	LEPR	0.572978	--->	20213209;20070288;19344216;18657007;18496130;18050615;15189365
973	2122	MECOM	0.570456	--->	19430483;19430479
974	3568	IL5RA	0.570456	--->	19479237;19131662
975	2167	FABP4	0.570456	--->	19573524;19181913
976	3778	KCNMA1	0.568822	--->	20424473;18854754;14522958
977	98	ACYP2	0.563699	--->	19851296
978	9580	SOX13	0.563699	--->	19536175
979	23032	USP33	0.563699	--->	17452445
980	26578	OSTF1	0.563699	--->	20424473
981	64816	CYP3A43	0.563699	--->	16314882
982	10665	C6ORF10	0.563699	--->	20549515
983	9306	SOCS6	0.563699	--->	11342531
984	883	CCBL1	0.563699	--->	15016471
985	7511	XPNPEP1	0.563699	--->	19126663
986	10528	NOP56	0.563699	--->	15188402
987	23743	BHMT2	0.563699	--->	18635682
988	5396	PRRX1	0.563699	--->	11463719
989	1992	SERPINB1	0.563699	--->	20424473
990	10203	CALCRL	0.551912	--->	20424473;15797661
991	4149	MAX	0.551912	--->	19862010;17468742
992	6580	SLC22A1	0.551912	--->	20429798;20424473
993	246	ALOX15	0.548625	--->	19046748;18187376;18180398
994	6904	TBCD	0.545784	--->	19851296
995	407008	MIR223	0.545784	--->	19289845
996	7171	TPM4	0.545784	--->	1836432
997	9019	MPZL1	0.545784	--->	19536175
998	51082	POLR1D	0.545784	--->	19851296
999	10531	PITRM1	0.545784	--->	19851296
1000	8516	ITGA8	0.545784	--->	18277079
1001	5834	PYGB	0.545784	--->	19851296
1002	8242	KDM5C	0.545784	--->	17468742
1003	2949	GSTM5	0.545784	--->	18551009
1004	56938	ARNTL2	0.545784	--->	19470168
1005	11155	LDB3	0.545784	--->	18513529
1006	26003	GORASP2	0.545784	--->	20595579
1007	9289	GPR56	0.545784	--->	20424473
1008	4544	MTNR1B	0.542936	--->	20712903;19651812
1009	4548	MTR	0.538051	--->	20445573;19776634;19394322;18635682;17287836;12372672
1010	796	CALCA	0.537527	--->	20375903;18959118;17485015;10642343
1011	718	C3	0.534001	--->	20453728;20173020;19590060;19131662;18805911;7539791
1012	3674	ITGA2B	0.534001	--->	17630485;16324093;15978110;11728949;11260064;11260063
1013	341	APOC1	0.529253	--->	20972250;19494537;10391210
1014	3083	HGFAC	0.528845	--->	20424473
1015	3241	HPCAL1	0.528845	--->	15834280
1016	57338	JPH3	0.528845	--->	19851296
1017	10236	HNRNPR	0.528845	--->	15188402
1018	9990	SLC12A6	0.528845	--->	18391953
1019	4337	MOCS1	0.528845	--->	17065069
1020	84100	ARL6	0.528845	--->	7987310
1021	57829	ZP4	0.528845	--->	17554300
1022	6993	DYNLT1	0.528845	--->	14583445
1023	1305	COL13A1	0.528845	--->	19851296
1024	6898	TAT	0.528845	--->	12417987
1025	1892	ECHS1	0.528845	--->	12358155
1026	23428	SLC7A8	0.528845	--->	19851296
1027	10152	ABI2	0.528845	--->	10964520
1028	29124	LGALS13	0.528845	--->	19818512
1029	8854	ALDH1A2	0.528845	--->	19609347
1030	3237	HOXD11	0.528845	--->	11493536
1031	5394	EXOSC10	0.528845	--->	19220911
1032	6536	SLC6A9	0.528845	--->	19556729
1033	54538	ROBO4	0.528845	--->	17496152
1034	127833	SYT2	0.528845	--->	15350218
1035	3795	KHK	0.528845	--->	19158351
1036	4163	MCC	0.528845	--->	19851296
1037	5687	PSMA6	0.525548	--->	19526842;18157711
1038	3643	INSR	0.51748	--->	20624623;15581831;15485753;15061947;14693412;11342531;10747347;10598578
1039	9353	SLIT2	0.517124	--->	19851296;17496152
1040	59341	TRPV4	0.517124	--->	19666518;16403833
1041	2643	GCH1	0.516774	--->	19104007;17717598;12925450
1042	136319	MTPN	0.512796	--->	8428777
1043	132789	GNPDA2	0.512796	--->	20712903
1044	84162	KIAA1109	0.512796	--->	17554300
1045	7023	TFAP4	0.512796	--->	9931457
1046	81031	SLC2A10	0.512796	--->	18774132
1047	50650	ARHGEF3	0.512796	--->	19820697
1048	10568	SLC34A2	0.512796	--->	19119262
1049	25793	FBXO7	0.512796	--->	19820697
1050	11060	WWP2	0.512796	--->	12167593
1051	9114	ATP6V0D1	0.512796	--->	11118322
1052	8614	STC2	0.512796	--->	20424473
1053	6518	SLC2A5	0.512796	--->	19091748
1054	4669	NAGLU	0.512796	--->	12709672
1055	6339	SCNN1D	0.512796	--->	18298571
1056	9152	SLC6A5	0.512796	--->	20424473
1057	4342	MOS	0.512796	--->	15188402
1058	8089	YEATS4	0.512796	--->	18591461
1059	2328	FMO3	0.508873	--->	18180394;16324215
1060	7292	TNFSF4	0.508873	--->	18398332;17016617
1061	50848	F11R	0.508873	--->	19214165;18067551
1062	8200	GDF5	0.508873	--->	19782107;17989347
1063	2876	GPX1	0.506842	--->	21053180;18600213;17334644;15167446
1064	775	CACNA1C	0.498679	--->	20424473;19225208;16610939
1065	79109	MAPKAP1	0.497559	--->	19851296
1066	206358	SLC36A1	0.497559	--->	19074966
1067	1002	CDH4	0.497559	--->	19851296
1068	80279	CDK5RAP3	0.497559	--->	19541669
1069	23353	SUN1	0.497559	--->	19851296
1070	6447	SCG5	0.497559	--->	12646671
1071	51266	CLEC1B	0.497559	--->	20549515
1072	10956	OS9	0.497559	--->	20549515
1073	3983	ABLIM1	0.497559	--->	20549515
1074	25780	RASGRP3	0.497559	--->	19421330
1075	326625	MMAB	0.497559	--->	20972250
1076	50485	SMARCAL1	0.497559	--->	16840568
1077	11083	DIDO1	0.497559	--->	19851296
1078	51478	HSD17B7	0.497559	--->	19536175
1079	6549	SLC9A2	0.497559	--->	16982955
1080	51458	RHCG	0.497559	--->	16928804
1081	3768	KCNJ12	0.497559	--->	18391953
1083	632	BGLAP	0.492871	--->	18496130;16263577
1084	1364	CLDN4	0.492871	--->	16949040;15070779
1085	249	ALPL	0.492808	--->	19729429;18496130;18037100
1086	655	BMP7	0.487015	--->	20424473;12740218;11502704
1087	10062	NR1H3	0.487015	--->	20118482;17110595;15539633
1088	4591	TRIM37	0.483068	--->	16306379
1089	7126	TNFAIP1	0.483068	--->	11849463
1090	9055	PRC1	0.483068	--->	19609347
1091	129787	TMEM18	0.483068	--->	20712903
1092	5132	PDC	0.483068	--->	19959875
1093	30	ACAA1	0.483068	--->	16385653
1094	152330	CNTN4	0.483068	--->	17903302
1095	8321	FZD1	0.483068	--->	17496152
1096	6586	SLIT3	0.483068	--->	12358155
1097	9229	DLGAP1	0.483068	--->	21070662
1098	27102	EIF2AK1	0.483068	--->	19851296
1099	247	ALOX15B	0.483068	--->	15797645
1100	3712	IVD	0.483068	--->	19851296
1101	6645	SNTB2	0.483068	--->	12417987
1102	4779	NFE2L1	0.483068	--->	12358155
1103	57551	TAOK1	0.483068	--->	19820697
1104	10765	KDM5B	0.483068	--->	19536175
1105	5175	PECAM1	0.478005	--->	19851296;19424605;11795274;9290466
1106	5697	PYY	0.477502	--->	19820027;18622237
1107	10320	IKZF1	0.477502	--->	20346360;19862010
1108	5582	PRKCG	0.470091	--->	20346360;14654844;9694886
1109	5076	PAX2	0.470044	--->	17513325;16735463
1110	4208	MEF2C	0.470044	--->	21060863;17903302
1111	85440	DOCK7	0.469263	--->	20972250
1112	5799	PTPRN2	0.469263	--->	19851296
1113	3212	HOXB2	0.469263	--->	11238043
1114	6509	SLC1A4	0.469263	--->	20424473
1115	57468	SLC12A5	0.469263	--->	18391953
1116	29945	ANAPC4	0.469263	--->	17554300
1117	6370	CCL25	0.469263	--->	20424473
1118	23788	MTCH2	0.469263	--->	20712903
1119	553	AVPR1B	0.469263	--->	12436935
1120	54984	PINX1	0.469263	--->	21060863
1121	2331	FMOD	0.469263	--->	19536175
1122	7903	ST8SIA4	0.469263	--->	19578876
1123	7422	VEGFA	0.468126	--->	20621078;20424473;20364398;20346360;19804771;19706811;19644155;19426547;19278477;19139726;19060000;19047116;18835104;18826376;18824714;18758126;18713823;18698224;18656381;18261732;17726104;17661837;17509958;16940309;16769575;16526314;16517614;16388758;15754412;15244100;15090854;15081313;12845559
1124	116	ADCYAP1	0.462732	--->	20034524;19470168
1125	4056	LTC4S	0.462732	--->	19479237;19131662
1126	88	ACTN2	0.462732	--->	18513529;12358155
1127	3753	KCNE1	0.459174	--->	20424473;18956684;16266404
1128	7528	YY1	0.459174	--->	20430007;19139378;16314465
1129	3760	KCNJ3	0.456091	--->	18391953
1130	11216	AKAP10	0.456091	--->	17143557
1131	10287	RGS19	0.456091	--->	18360038
1132	10576	CCT2	0.456091	--->	19851296
1133	159296	NKX2-3	0.456091	--->	17554300
1134	10527	IPO7	0.456091	--->	19609347
1135	7143	TNR	0.456091	--->	17903302
1136	7201	TRHR	0.456091	--->	18724972
1137	2529	FUT7	0.456091	--->	19851296
1138	10681	GNB5	0.456091	--->	10644457
1139	83540	NUF2	0.456091	--->	19536175
1140	421	ARVCF	0.456091	--->	19851296
1141	81618	ITM2C	0.456091	--->	19851296
1142	57178	ZMIZ1	0.456091	--->	17512505
1143	55811	ADCY10	0.456091	--->	19536175
1144	824	CAPN2	0.455561	--->	19720936;12783889
1145	5467	PPARD	0.455292	--->	20645257;16752430;16511591;16053787
1146	7049	TGFBR3	0.448528	--->	20424473;18097622
1147	11069	RAPGEF4	0.443507	--->	20595579
1148	6652	SORD	0.443507	--->	19423711
1149	9482	STX8	0.443507	--->	20595579
1150	29119	CTNNA3	0.443507	--->	20595579
1151	2281	FKBP1B	0.443507	--->	14616768
1152	10814	CPLX2	0.443507	--->	19851296
1153	56259	CTNNBL1	0.443507	--->	20712903
1154	11346	SYNPO	0.443507	--->	17255128
1155	10382	TUBB4	0.443507	--->	15188402
1156	4143	MAT1A	0.443507	--->	20335551
1157	1264	CNN1	0.443507	--->	2455687
1158	401	PHOX2A	0.443507	--->	17584765
1159	23225	NUP210	0.443507	--->	19851296
1160	5310	PKD1	0.443325	--->	20169078;19194729;19158352
1161	4036	LRP2	0.441629	--->	18448595;16174284
1162	2166	FAAH	0.441629	--->	19859057;18497731
1163	6347	CCL2	0.439877	--->	21033620;20962626;19644155;19639050;19506371;19347053;18977211;17700210;17417600;15677312;15203564;15081318
1164	100	ADA	0.438177	--->	20306731;19470168;15257174
1165	3329	HSPD1	0.437933	--->	19576649;19106391;18320357;12195124
1166	7376	NR1H2	0.43486	--->	17110595;15539633
1167	3305	HSPA1L	0.43486	--->	19085089;12008944
1168	2693	GHSR	0.43486	--->	19024096;16567594
1169	257194	NEGR1	0.431468	--->	20712903
1170	4889	NPY5R	0.431468	--->	19593212
1171	57580	PREX1	0.431468	--->	17903302
1172	6242	RTKN	0.431468	--->	14506264
1173	10840	ALDH1L1	0.431468	--->	19851296
1174	406937	MIR145	0.431468	--->	19289845
1175	5214	PFKP	0.431468	--->	20712903
1176	6565	SLC15A2	0.431468	--->	20424473
1177	26052	DNM3	0.431468	--->	19820697
1178	346	APOC4	0.431468	--->	20972250
1179	6574	SLC20A1	0.431468	--->	17339538
1180	50941	IBD5	0.431468	--->	17554300
1181	79047	KCTD15	0.431468	--->	20712903
1182	4041	LRP5	0.42808	--->	19851296;18493104;16754270
1183	2778	GNAS	0.426224	--->	15894831;15531240;15479166;12862199;12215464
1184	4916	NTRK3	0.421701	--->	21070662;15167446
1185	1581	CYP7A1	0.421701	--->	20717043;12116231
1186	1787	TRDMT1	0.419937	--->	19851296
1187	3762	KCNJ5	0.419937	--->	18391953
1188	7857	SCG2	0.419937	--->	17584765
1189	8943	AP3D1	0.419937	--->	19851296
1190	3777	KCNK3	0.419937	--->	19188660
1191	5139	PDE3A	0.419937	--->	12466227
1192	8683	SRSF9	0.419937	--->	20376328
1193	4778	NFE2	0.419937	--->	19820697
1194	4189	DNAJB9	0.419937	--->	20335527
1195	1876	E2F6	0.419937	--->	17468742
1196	2222	FDFT1	0.419937	--->	19470168
1197	9180	OSMR	0.419937	--->	20424473
1198	10370	CITED2	0.419937	--->	19862010
1199	23564	DDAH2	0.419937	--->	19666123
1200	60412	EXOC4	0.419937	--->	17903302
1201	2342	FNTB	0.419937	--->	19862010
1202	4921	DDR2	0.419937	--->	19536175
1203	2350	FOLR2	0.419937	--->	20424473
1204	859	CAV3	0.415304	--->	20346360;12847114
1205	9536	PTGES	0.415304	--->	19046748;15167446
1206	477	ATP1A2	0.415304	--->	19199261;11257061
1207	3397	ID1	0.41341	--->	20522807;18436795;14522471
1208	7048	TGFBR2	0.412017	--->	19424605;19366699;18097622;17903302;16530041
1209	153090	DAB2IP	0.408879	--->	20622881
1210	1470	CST2	0.408879	--->	19851296
1211	94103	ORMDL3	0.408879	--->	19820697
1212	54206	ERRFI1	0.408879	--->	10749885
1213	5332	PLCB4	0.408879	--->	19470168
1214	7075	TIE1	0.408879	--->	20346360
1215	5164	PDK2	0.408879	--->	19194729
1216	9563	H6PD	0.408879	--->	15280030
1217	7473	WNT3	0.408879	--->	19851296
1218	9322	TRIP10	0.408879	--->	11294612
1219	2639	GCDH	0.408879	--->	19862010
1220	3766	KCNJ10	0.408879	--->	18391953
1221	6402	SELL	0.403936	--->	19837408;19536175;18496641
1222	10599	SLCO1B1	0.403936	--->	19934028;18399713;15952872
1223	7066	THPO	0.402861	--->	12487786;12381927
1224	80310	PDGFD	0.398265	--->	18600092
1225	6563	SLC14A1	0.398265	--->	20424473
1226	4927	NUP88	0.398265	--->	18606815
1227	2040	STOM	0.398265	--->	9147127
1228	6424	SFRP4	0.398265	--->	16151791
1229	64478	CSMD1	0.398265	--->	19960030
1230	6870	TACR3	0.398265	--->	10866201
1231	50615	IL21R	0.398265	--->	19851296
1232	10746	MAP3K2	0.398265	--->	14681216
1233	27183	VPS4A	0.398265	--->	12417987
1234	7200	TRH	0.398265	--->	17137217
1235	11255	HRH3	0.398265	--->	9670104
1236	3814	KISS1	0.396808	--->	19536175;16034182
1237	5579	PRKCB	0.394913	--->	20346360;17545677;15188402;14654844;9694886
1238	6462	SHBG	0.394699	--->	20346360;18505902;16394089
1239	1269	CNR2	0.390865	--->	18636169;17334644
1240	149233	IL23R	0.390166	--->	20549515;19918037;17554300
1241	929	CD14	0.390079	--->	20346360;19795323;19733948;19479237;19131662;18157711;17436151;15640605
1242	5919	RARRES2	0.388065	--->	17635925
1243	2523	FUT1	0.388065	--->	21060863
1244	23678	SGK3	0.388065	--->	11707620
1245	35	ACADS	0.388065	--->	19470168
1246	777	CACNA1E	0.388065	--->	20424473
1247	5498	PPOX	0.388065	--->	8673113
1248	1186	CLCN7	0.388065	--->	19507210
1249	345611	IRGM	0.388065	--->	17554300
1250	10452	TOMM40	0.388065	--->	20595579
1251	9223	MAGI1	0.388065	--->	21070662
1252	366	AQP9	0.388065	--->	20424473
1253	57118	CAMK1D	0.388065	--->	20712903
1254	4312	MMP1	0.386795	--->	19506087;19424605;19282863;19221176;18097620;17901377;16623785;15817699;11586041
1255	57412	AS3MT	0.378256	--->	19430483
1256	1293	COL6A3	0.378256	--->	19851296
1257	3216	HOXB6	0.378256	--->	11238043
1258	23576	DDAH1	0.378256	--->	17273169
1259	10053	AP1M2	0.378256	--->	17381423
1260	26119	LDLRAP1	0.378256	--->	19477448
1261	25932	CLIC4	0.378256	--->	19713532
1262	793	CALB1	0.378256	--->	16928804
1263	6430	SRSF5	0.378256	--->	20376328
1264	8481	OFD1	0.378256	--->	20818665
1265	135	ADORA2A	0.376905	--->	17616786;15257174;9262401
1266	2152	F3	0.376495	--->	18835104;18677291;17586694;16531802;15242552;12083487
1267	857	CAV1	0.375505	--->	20346360;19487814;19104007;19032226;17334644;16601841;10598578
1268	210	ALAD	0.373663	--->	20123609;11335187
1270	23462	HEY1	0.368813	--->	17496152
1271	55553	SOX6	0.368813	--->	20966410
1272	8997	KALRN	0.368813	--->	20107840
1273	53905	DUOX1	0.368813	--->	20346360
1274	39	ACAT2	0.368813	--->	19282863
1275	6391	SDHC	0.368813	--->	11404820
1276	7025	NR2F1	0.368813	--->	19578876
1277	2119	ETV5	0.368813	--->	20712903
1278	826	CAPNS1	0.368813	--->	12358155
1279	2948	GSTM4	0.368813	--->	18551009
1280	4074	M6PR	0.368813	--->	18003638
1281	6532	SLC6A4	0.3687	--->	20653450;20594303;20395645;20346360;19961731;19886858;19844076;19556740;19548561;19141529;17702053;17506858;17307423;17299098;16614302;16399993;16339917;16038876;16009349;15059929;14530202
1282	387715	ARMS2	0.36813	--->	18248681;17352366
1283	2206	MS4A2	0.36813	--->	19479237;19131662
1284	10644	IGF2BP2	0.36813	--->	20712903;18853134
1285	359	AQP2	0.36813	--->	16928804;15956775
1286	6513	SLC2A1	0.364326	--->	20424473;20375117;17064664;15502921
1287	2690	GHR	0.364326	--->	20447065;19744097;17137217;16572267
1288	3202	HOXA5	0.359716	--->	11238043
1289	2783	GNB2	0.359716	--->	10644457
1290	6866	TAC3	0.359716	--->	10866201
1291	251	ALPPL2	0.359716	--->	1722150
1292	10312	TCIRG1	0.359716	--->	19507210
1293	7414	VCL	0.357353	--->	18513529;16949038
1294	6262	RYR2	0.357353	--->	20424473;17554300
1295	344	APOC2	0.357353	--->	20972250;10391210
1296	19	ABCA1	0.354953	--->	20972250;19341173;18621447;18097620;16226177;15135251;14986172
1297	1524	CX3CR1	0.351815	--->	19755791;19628406;16584113
1298	255738	PCSK9	0.351815	--->	20972250;19282863;19191720
1299	6015	RING1	0.350945	--->	17468742
1300	1733	DIO1	0.350945	--->	12586771
1301	3581	IL9R	0.350945	--->	20424473
1302	3798	KIF5A	0.350945	--->	21044781
1303	4775	NFATC3	0.350945	--->	12417987
1304	4923	NTSR1	0.350945	--->	20424473
1305	10560	SLC19A2	0.350945	--->	19536175
1306	5989	RFX1	0.350945	--->	16289097
1307	4862	NPAS2	0.350945	--->	19470168
1308	4507	MTAP	0.350945	--->	19427650
1309	6405	SEMA3F	0.350945	--->	19851296
1310	7252	TSHB	0.350945	--->	19273570
1311	5789	PTPRD	0.350945	--->	20808825
1312	2696	GIPR	0.350945	--->	20424473
1313	25970	SH2B1	0.350945	--->	20712903
1314	5063	PAK3	0.350945	--->	9722579
1315	26	ABP1	0.350945	--->	15830186
1316	2688	GH1	0.347667	--->	19491373;17211256;16572267;15691369;15591764
1317	2771	GNAI2	0.346946	--->	16565233;15126921
1318	959	CD40LG	0.344722	--->	20456428;19590499;19564823;18641098;15302794
1319	1375	CPT1B	0.342483	--->	15647998
1320	4482	MSRA	0.342483	--->	19430479
1321	4837	NNMT	0.342483	--->	18635682
1322	9590	AKAP12	0.342483	--->	19851296
1323	26585	GREM1	0.342483	--->	18469115
1324	27329	ANGPTL3	0.342483	--->	20972250
1325	57818	G6PC2	0.342483	--->	19651812
1326	29128	UHRF1	0.342483	--->	19851296
1327	51330	TNFRSF12A	0.342483	--->	19349318
1328	54472	TOLLIP	0.342483	--->	19851296
1329	8840	WISP1	0.342483	--->	19282865
1330	10267	RAMP1	0.342483	--->	20100989
1331	7138	TNNT1	0.342483	--->	20380359
1332	9568	GABBR2	0.342483	--->	20424473
1333	5205	ATP8B1	0.342483	--->	20447715
1334	5314	PKHD1	0.342483	--->	19158352
1335	1497	CTNS	0.342483	--->	17137217
1336	308	ANXA5	0.341875	--->	19652881;17766279
1337	10544	PROCR	0.341875	--->	12514663;12439143
1338	5999	RGS4	0.341875	--->	19536175;17220356
1339	51085	MLXIPL	0.334312	--->	20972250
1340	63892	THADA	0.334312	--->	20712903
1341	4513	COX2	0.334312	--->	18261751
1342	779	CACNA1S	0.334312	--->	20424473
1343	56302	TRPV5	0.334312	--->	17018846
1344	10577	NPC2	0.334312	--->	19664597
1345	8872	CDC123	0.334312	--->	20712903
1346	7423	VEGFB	0.334312	--->	18757827
1347	8673	VAMP8	0.334312	--->	19282863
1348	488	ATP2A2	0.331991	--->	20687374;17439322
1349	1576	CYP3A4	0.329001	--->	20685352;20617557;19907160;18825162;18097620;17974099;17918187;16314882
1350	10614	HEXIM1	0.326418	--->	19430483
1351	5331	PLCB3	0.326418	--->	20595579
1352	1393	CRHBP	0.326418	--->	19578876
1353	11136	SLC7A9	0.326418	--->	20424473
1354	6876	TAGLN	0.326418	--->	19188659
1355	571	BACH1	0.326418	--->	16724942
1356	2946	GSTM2	0.318787	--->	18551009
1357	5046	PCSK6	0.318787	--->	15043778
1358	57591	MKL1	0.318787	--->	17947237
1359	2870	GRK6	0.318787	--->	20424473
1360	50506	DUOX2	0.318787	--->	20346360
1361	57126	CD177	0.318787	--->	17244676
1362	131	ADH7	0.318787	--->	19609347
1363	54901	CDKAL1	0.313199	--->	20712903;17554300
1364	4976	OPA1	0.313199	--->	20357201;17188046
1365	1116	CHI3L1	0.313199	--->	20424473;19536175
1366	7223	TRPC4	0.311404	--->	15358862
1367	93	ACVR2B	0.311404	--->	20424473
1368	6555	SLC10A2	0.311404	--->	20346360
1369	5126	PCSK2	0.311404	--->	19851296
1370	6522	SLC4A2	0.311404	--->	20424473
1371	4867	NPHP1	0.311404	--->	20424473
1372	5626	PROP1	0.311404	--->	15941866
1373	2254	FGF9	0.311404	--->	20424473
1374	6439	SFTPB	0.308695	--->	19017876;10378403
1375	4522	MTHFD1	0.308695	--->	18635682;15503105
1376	1719	DHFR	0.304264	--->	19776634;19578876
1377	9971	NR1H4	0.304264	--->	20346360;19418582
1378	4317	MMP8	0.304264	--->	17584650;16259988
1379	6045	RNF2	0.30426	--->	17468742
1380	3163	HMOX2	0.30426	--->	19886851
1381	10935	PRDX3	0.30426	--->	19819956
1382	7453	WARS	0.30426	--->	15939065
1383	2091	FBL	0.30426	--->	1731817
1384	506	ATP5B	0.30426	--->	16230521
1385	8914	TIMELESS	0.30426	--->	19470168
1386	5534	PPP3R1	0.30426	--->	16209992
1387	8651	SOCS1	0.303352	--->	19915063;18656467;11342531
1388	1594	CYP27B1	0.299906	--->	19891555;15795327
1389	3562	IL3	0.299906	--->	20424473;19578876
1390	6375	XCL1	0.297341	--->	19536175
1391	9459	ARHGEF6	0.297341	--->	15242552
1392	8639	AOC3	0.297341	--->	15830186
1393	10725	NFAT5	0.297341	--->	18606815
1394	10818	FRS2	0.297341	--->	18591461
1395	800	CALD1	0.297341	--->	11894847
1396	6515	SLC2A3	0.297341	--->	20424473
1397	7791	ZYX	0.297341	--->	20705921
1398	1363	CPE	0.297341	--->	19593212
1399	9075	CLDN2	0.297341	--->	15070779
1400	112	ADCY6	0.297341	--->	14871025
1401	5333	PLCD1	0.297341	--->	18434237
1402	5287	PIK3C2B	0.297341	--->	19536175
1403	58157	NGB	0.297341	--->	19087291
1404	551	AVP	0.295618	--->	9814475;8554046
1405	3623	INHA	0.295618	--->	15236099;12587530
1406	6753	SSTR3	0.290637	--->	20424473
1407	8518	IKBKAP	0.290637	--->	17137217
1408	7103	TSPAN8	0.290637	--->	20712903
1409	5699	PSMB10	0.290637	--->	12417987
1410	26047	CNTNAP2	0.290637	--->	18496130
1411	5251	PHEX	0.290637	--->	20424473
1412	3118	HLA-DQA2	0.290637	--->	17554300
1413	50964	SOST	0.290637	--->	20043874
1414	4920	ROR2	0.290637	--->	19851296
1415	84722	PSRC1	0.290637	--->	20549515
1416	1374	CPT1A	0.290637	--->	15647998
1417	259197	NCR3	0.290637	--->	20712903
1418	1267	CNP	0.290637	--->	12452325
1419	6428	SRSF3	0.290637	--->	20376328
1420	3684	ITGAM	0.289896	--->	18496641;16915040;15976367
1421	4842	NOS1	0.28894	--->	19687346;15287858;15167446;12908999
1422	4313	MMP2	0.288538	--->	20346360;20138860;19698156;19288452;18971427;18477480;18332634;17901377;17487426;17188706;16840178;12676736
1423	6584	SLC22A5	0.287251	--->	19578876;15647998
1424	5319	PLA2G1B	0.284139	--->	19297324
1425	7305	TYROBP	0.284139	--->	19075187
1426	10580	SORBS1	0.284139	--->	19282865
1427	649	BMP1	0.284139	--->	18056036
1428	1052	CEBPD	0.284139	--->	18370833
1429	9547	CXCL14	0.284139	--->	20424473
1430	4209	MEF2D	0.284139	--->	19851296
1431	4046	LSP1	0.284139	--->	15188402
1432	6013	RLN1	0.284139	--->	16172427
1433	6721	SREBF2	0.283168	--->	19155782;12801623
1434	3553	IL1B	0.279531	--->	20070880;19818512;19644155;19479237;19349390;19347053;19309436;19249142;19131662;18156442;17827818;17611547;17460270;17444587;17213232;17069782;16324093;16323614;16174285;15476179;15019285;12009575;11849463;11840488
1435	56999	ADAMTS9	0.277838	--->	20712903
1436	5125	PCSK5	0.277838	--->	8901832
1437	8065	CUL5	0.277838	--->	15965468
1438	84634	KISS1R	0.277838	--->	16034182
1439	6019	RLN2	0.277838	--->	15967869
1440	8029	CUBN	0.277838	--->	18448595
1441	2273	FHL1	0.277838	--->	18725486
1442	1408	CRY2	0.277838	--->	19470168
1443	2266	FGG	0.277061	--->	20709368;19332210;19190816
1444	125	ADH1B	0.275312	--->	19262484;16078602;12777946;12080432
1445	387	RHOA	0.274668	--->	20696764;20130732;18434237;17947237;16632465;14660612;14506264
1446	240	ALOX5	0.273945	--->	19851296;9445303;8066098
1447	38	ACAT1	0.271724	--->	19112833
1448	6519	SLC3A1	0.271724	--->	20146678
1449	1551	CYP3A7	0.271724	--->	16314882
1450	10516	FBLN5	0.271724	--->	15528465
1451	4485	MST1	0.271724	--->	17554300
1452	10461	MERTK	0.271724	--->	15188402
1453	7466	WFS1	0.271306	--->	20712903;18853134
1454	6352	CCL5	0.270063	--->	19349390;19347053;17700210;17417600;17016617;11959378
1455	896	CCND3	0.267477	--->	19862010;19820697
1456	2767	GNA11	0.26579	--->	15507206
1457	6923	TCEB2	0.26579	--->	15965468
1458	2026	ENO2	0.26579	--->	19540138
1459	10801	2012-09-09	0.26579	--->	19851296
1460	53335	BCL11A	0.26579	--->	19862010
1461	6874	TAF4	0.26579	--->	19851296
1462	10666	CD226	0.26579	--->	19820697
1463	3170	FOXA2	0.260027	--->	9931457
1464	10365	KLF2	0.260027	--->	20693579
1465	333932	HIST2H3A	0.260027	--->	17468742
1466	8912	CACNA1H	0.260027	--->	19609347
1467	6514	SLC2A2	0.260027	--->	20424473
1468	6783	SULT1E1	0.260027	--->	15188402
1469	10419	PRMT5	0.260027	--->	12358155
1470	4215	MAP3K3	0.260027	--->	14681216
1471	4094	MAF	0.260027	--->	20712903
1472	8824	CES2	0.260027	--->	12417987
1473	2745	GLRX	0.260027	--->	19578876
1474	6423	SFRP2	0.260027	--->	19593212
1475	2271	FH	0.260027	--->	19546378
1476	191	AHCY	0.260027	--->	18635682
1477	3931	LCAT	0.259998	--->	20972250;12417987
1478	5172	SLC26A4	0.256347	--->	19289392;16928804
1479	5837	PYGM	0.25443	--->	12640006
1480	6997	TDGF1	0.25443	--->	20385969
1481	5692	PSMB4	0.25443	--->	19851296
1482	1793	DOCK1	0.25443	--->	19851296
1483	4598	MVK	0.25443	--->	20972250
1484	51062	ATL1	0.25443	--->	19851296
1485	5737	PTGFR	0.25443	--->	19280705
1486	1870	E2F2	0.25443	--->	12566389
1487	8809	IL18R1	0.25443	--->	20424473
1488	5320	PLA2G2A	0.249213	--->	19449149;17069818
1489	6319	SCD	0.24899	--->	14683458
1490	11214	AKAP13	0.24899	--->	20696764
1491	11073	TOPBP1	0.24899	--->	15188402
1492	3588	IL10RB	0.24899	--->	20424473
1493	136	ADORA2B	0.24899	--->	16103269
1494	55937	APOM	0.24899	--->	17973931
1495	4602	MYB	0.245729	--->	19862010;19820697
1496	3098	HK1	0.243703	--->	19862010
1497	3601	IL15RA	0.243703	--->	20424473
1498	5270	SERPINE2	0.243703	--->	19017876
1499	2674	GFRA1	0.243703	--->	20424473
1500	5173	PDYN	0.243703	--->	19820697
1501	8828	NRP2	0.243703	--->	19736548
1502	722	C4BPA	0.243703	--->	15188402
1503	8074	FGF23	0.242298	--->	20479029;19414634
1504	3371	TNC	0.23892	--->	20346360;16782755
1505	169026	SLC30A8	0.23892	--->	20712903;19479076
1506	5346	PLIN1	0.238561	--->	15601966
1507	11335	CBX3	0.238561	--->	17468742
1508	6473	SHOX	0.238561	--->	15529627
1509	814	CAMK4	0.238561	--->	17903302
1510	6258	RXRG	0.238561	--->	19536175
1511	3169	FOXA1	0.238561	--->	9931457
1512	3939	LDHA	0.238561	--->	19847924
1513	6404	SELPLG	0.235594	--->	17221329;15459589
1514	3304	HSPA1B	0.235594	--->	19085089;12008944
1515	7293	TNFRSF4	0.233559	--->	18398332
1516	5967	REG1A	0.233559	--->	15778284
1517	325	APCS	0.233559	--->	17138933
1518	1075	CTSC	0.233559	--->	12358155
1519	1184	CLCN5	0.228692	--->	19546586
1520	8140	SLC7A5	0.228692	--->	15200428
1521	2288	FKBP4	0.228692	--->	20376328
1522	79728	PALB2	0.228692	--->	17554300
1523	5685	PSMA4	0.228692	--->	19851296
1524	5216	PFN1	0.228692	--->	20400688
1525	7226	TRPM2	0.228692	--->	20515676
1526	57506	MAVS	0.228692	--->	20595579
1527	1326	MAP3K8	0.228692	--->	15188402
1528	51206	GP6	0.225917	--->	20122713;19757325
1529	7317	UBA1	0.223955	--->	11447495
1530	283120	H19	0.223955	--->	19342096
1531	6921	TCEB1	0.223955	--->	15965468
1532	1365	CLDN3	0.223955	--->	15070779
1533	255239	ANKK1	0.219343	--->	15939106
1534	7917	BAG6	0.219343	--->	15451437
1535	6564	SLC15A1	0.21485	--->	20424473
1536	3595	IL12RB2	0.21485	--->	20424473
1537	4488	MSX2	0.21485	--->	18056036
1538	1118	CHIT1	0.210474	--->	19536175
1539	26762	HAVCR1	0.210474	--->	20972250
1540	4689	NCF4	0.210474	--->	12065324
1541	55503	TRPV6	0.20621	--->	12869611
1542	3817	KLK2	0.20621	--->	11130770
1543	1376	CPT2	0.20621	--->	15647998
1544	5266	PI3	0.20621	--->	20346360
1545	688	KLF5	0.20621	--->	20086047
1546	3687	ITGAX	0.20621	--->	11799095
1547	4069	LYZ	0.20621	--->	18434581
1548	5733	PTGER3	0.202053	--->	17644362
1549	5916	RARG	0.202053	--->	20346360
1550	6653	SORL1	0.202053	--->	20667857
1551	140885	SIRPA	0.202053	--->	19820697
1552	10856	RUVBL2	0.202053	--->	19851296
1553	866	SERPINA6	0.202053	--->	17245537
1554	858	CAV2	0.202053	--->	20346360
1555	2524	FUT2	0.198001	--->	21060863
1556	658	BMPR1B	0.198001	--->	15192043
1557	2597	GAPDH	0	--->	12087577
1558	355	FAS	0	--->	19262492;18445624;17853317;15911745;15803113;14967838
1559	799	CALCR	0	--->	20424473
1560	1571	CYP2E1	0	--->	12080432
1561	336	APOA2	0	--->	12116231
1562	6387	CXCL12	0	--->	20622326;19851296;19816012;19501493;19131662;18930992
1563	3560	IL2RB	0	--->	20424473
1564	302	ANXA2	0	--->	20627396
1565	6376	CX3CL1	0	--->	12016106
1566	7097	TLR2	0	--->	19766998
1567	2065	ERBB3	0	--->	20549515;17554300
1568	578	BAK1	0	--->	19820697
1569	1001	CDH3	0	--->	12417987
1570	3587	IL10RA	0	--->	20424473
1571	4552	MTRR	0	--->	19776634;19394322;18635682
1572	2289	FKBP5	0	--->	20376328
1573	1080	CFTR	0	--->	19227414;15477385;12447862;10862786
1574	283	ANG	0	--->	19253715
1575	823	CAPN1	0	--->	12358155
1576	3654	IRAK1	0	--->	19282863;17382928
1577	7431	VIM	0	--->	12358155
1578	5742	PTGS1	0	--->	19282863;19046748
1579	331	XIAP	0	--->	19782107
1580	1843	DUSP1	0	--->	19797979
1581	2629	GBA	0	--->	12359135
1582	2274	FHL2	0	--->	12358155
1583	3135	HLA-G	0	--->	19811467
1584	7486	WRN	0	--->	19282863
1585	1674	DES	0	--->	12358155
1586	9927	MFN2	0	--->	20940517
1587	1312	COMT	0	--->	19282863;19210038;19023276;18469803;18442637;17198907;17143180;17016617;15033250;14989982;14654758;11058906
1588	3575	IL7R	0	--->	20424473
1589	6573	SLC19A1	0	--->	20424473;18635682
1590	9564	BCAR1	0	--->	19329671
1591	7014	TERF2	0	--->	12417987
1592	5981	RFC1	0	--->	19776634
1593	7273	TTN	0	--->	20808825
1594	5159	PDGFRB	0	--->	20424473;19636022;18331602
1595	3757	KCNH2	0	--->	20831043;20470906;19490382;16467651
1596	1278	COL1A2	0	--->	19282863;17334644
1597	8740	TNFSF14	0	--->	20424473
1598	11200	CHEK2	0	--->	19265784
1599	960	CD44	0	--->	12506143
1600	1536	CYBB	0	--->	20346360
1601	5970	RELA	0	--->	20346360;18201972;12444202
1602	6647	SOD1	0	--->	20346360;15990193;14975589;11350569
1603	4176	MCM7	0	--->	14516785
1604	3578	IL9	0	--->	19131662
1605	5914	RARA	0	--->	20346360
1606	4791	NFKB2	0	--->	20346360
1607	1232	CCR3	0	--->	19131662
1608	7039	TGFA	0	--->	12896876
1609	5578	PRKCA	0	--->	20346360;14654844;9694886
1610	3725	JUN	0	--->	12909593
1611	50943	FOXP3	0	--->	19136904
1612	3984	LIMK1	0	--->	12963706
1613	1072	CFL1	0	--->	12963706
1614	3718	JAK3	0	--->	14593182
1615	2159	F10	0	--->	19851296
1616	1003	CDH5	0	--->	14695457
1617	1051	CEBPB	0	--->	19088256
1618	3284	HSD3B2	0	--->	20660004
1619	126	ADH1C	0	--->	14726542
1620	3998	LMAN1	0	--->	14732744
1621	4869	NPM1	0	--->	14730621
1622	943	TNFRSF8	0	--->	19100394
1623	7046	TGFBR1	0	--->	19116361;18974388;18097622
1624	5590	PRKCZ	0	--->	14654844
1625	5551	PRF1	0	--->	14634500
1626	5037	PEBP1	0	--->	14654844
1627	5580	PRKCD	0	--->	14654844
1628	5894	RAF1	0	--->	14654844
1629	80781	COL18A1	0	--->	20346360
1630	720	C4A	0	--->	20346360
1631	2668	GDNF	0	--->	19184120
1632	5163	PDK1	0	--->	19194729
1633	7253	TSHR	0	--->	19178511
1634	3122	HLA-DRA	0	--->	19820697;12373032
1635	3115	HLA-DPB1	0	--->	19165231;15640334
1636	6775	STAT4	0	--->	19762360
1637	999	CDH1	0	--->	20357201;19616845
1638	1728	NQO1	0	--->	12417987;12037698
1639	8717	TRADD	0	--->	12417987
1640	1583	CYP11A1	0	--->	19197249
1641	2247	FGF2	0	--->	19197140
1642	10664	CTCF	0	--->	12417987
1643	3624	INHBA	0	--->	19196915;12587530
1644	7157	TP53	0	--->	20357201;18988897;12144687
1645	3459	IFNGR1	0	--->	12543882
1646	3146	HMGB1	0	--->	19150066
1647	1545	CYP1B1	0	--->	20357201;19744731;19357154;16862072
1648	3066	HDAC2	0	--->	19139378;17468742
1649	7010	TEK	0	--->	20348331
1650	5371	PML	0	--->	19851296
1651	1588	CYP19A1	0	--->	20346360;18274619;17893373;16269961;11903314
1652	3611	ILK	0	--->	12600888
1653	1760	DMPK	0	--->	12600888
1654	1026	CDKN1A	0	--->	20357201
1655	3439	IFNA1	0	--->	12543882
1656	3105	HLA-A	0	--->	19165231;18589099;15640334
1657	26191	PTPN22	0	--->	20549515;18248681;17554300
1658	2194	FASN	0	--->	19851294
1659	7421	VDR	0	--->	20634643;20424473;20422622;19891555;19479237;19131662;18694980;17211561;17127824;16207551;12588283;12018632;11598396;11335187
1660	1081	CGA	0	--->	11775891
1661	1437	CSF2	0	--->	19578876;19479237;19131662
1662	1956	EGFR	0	--->	20424473;20139181;20124108;18379357;15219850
1663	4988	OPRM1	0	--->	20424473
1664	2773	GNAI3	0	--->	10644457
1665	4914	NTRK1	0	--->	20424473
1666	8792	TNFRSF11A	0	--->	19507210
1667	2782	GNB1	0	--->	10644457
1668	1814	DRD3	0	--->	19520868;11796958;9457173
1669	5617	PRL	0	--->	20424473;19451414
1670	5921	RASA1	0	--->	19578876
1671	4286	MITF	0	--->	21070662
1672	238	ALK	0	--->	21070126
1673	5698	PSMB9	0	--->	19526842
1674	633	BGN	0	--->	19523462
1675	2626	GATA4	0	--->	21060863
1676	7450	VWF	0	--->	20424473;20346360;18724972;18194418;17996280;17137217;14507115
1677	1839	HBEGF	0	--->	20424473
1678	1493	CTLA4	0	--->	19479237;19131662;17652883;17482523;11158025;10903931
1679	727	C5	0	--->	19479237;19131662
1680	7341	SUMO1	0	--->	10964520
1681	213	ALB	0	--->	19615354;17499233;14983239
1682	29851	ICOS	0	--->	10964520
1683	1813	DRD2	0	--->	19470168;15939106;11494094;9457173
1684	3600	IL15	0	--->	19593212;16109314
1685	5562	PRKAA1	0	--->	10862786
1686	81	ACTN4	0	--->	10700177
1687	3596	IL13	0	--->	19578876;19479237;19131662
1688	3685	ITGAV	0	--->	10715259
1689	998	CDC42	0	--->	10749885
1690	5745	PTH1R	0	--->	20424473
1691	3458	IFNG	0	--->	19592490;15200452;12097398
1692	5696	PSMB8	0	--->	19526842
1693	861	RUNX1	0	--->	21070662;20346360
1694	5087	PBX1	0	--->	19536175
1695	7433	VIPR1	0	--->	20424473
1696	919	CD247	0	--->	19536175
1697	2950	GSTP1	0	--->	20592457;19738092;19564823;19017876;16369102;14719182;14665706
1698	3978	LIG1	0	--->	8557490
1699	6271	S100A1	0	--->	19538970
1700	4790	NFKB1	0	--->	20592241;20346360;19460784;19414653;19380626;17644577;12444202
1701	64241	ABCG8	0	--->	20592455
1702	4311	MME	0	--->	2972276;2201681
1703	58	ACTA1	0	--->	2455687
1704	3559	IL2RA	0	--->	20424473
1705	801	CALM1	0	--->	2455687
1706	5451	POU2F1	0	--->	19536175
1707	886	CCKAR	0	--->	20424473
1708	7170	TPM3	0	--->	2455687
1709	885	CCK	0	--->	20424473
1710	567	B2M	0	--->	20587875
1711	1508	CTSB	0	--->	9928950
1712	3567	IL5	0	--->	19578876
1713	6885	MAP3K7	0	--->	20585109
1714	2796	GNRH1	0	--->	20424473
1715	3558	IL2	0	--->	20424473;17444587
1716	3566	IL4R	0	--->	21070662;20424473;19479237;19131662
1717	5530	PPP3CA	0	--->	21070662
1718	1378	CR1	0	--->	19578791
1719	2776	GNAQ	0	--->	9061052
1720	2296	FOXC1	0	--->	8940278
1721	7128	TNFAIP3	0	--->	20585109;20511617
1722	3594	IL12RB1	0	--->	20424473
1723	5009	OTC	0	--->	19574962
1724	6595	SMARCA2	0	--->	21070662
1725	5027	P2RX7	0	--->	20424473;18852390
1726	2324	FLT4	0	--->	19636022
1727	1082	CGB	0	--->	20619452
1728	545	ATR	0	--->	11688760;11393670
1729	3565	IL4	0	--->	20424473;20364398;19818512;19578876;19479237;19347053;19131662;17213232;14681304
1730	5360	PLTP	0	--->	20972250
1731	6774	STAT3	0	--->	19390056
1732	6464	SHC1	0	--->	19383602
1733	1028	CDKN1C	0	--->	19386358
1734	8829	NRP1	0	--->	19736548
1735	58191	CXCL16	0	--->	19729872
1736	5443	POMC	0	--->	20424473
1737	1281	COL3A1	0	--->	19424605;12358155
1738	4481	MSR1	0	--->	19715475
1739	2255	FGF10	0	--->	20424473
1740	3574	IL7	0	--->	20595579
1741	6288	SAA1	0	--->	11592044
1742	7037	TFRC	0	--->	20424473;19862010
1743	5265	SERPINA1	0	--->	19738092;18089349;12514663
1744	6670	SP3	0	--->	11850421
1745	3576	IL8	0	--->	19347053;17141246;15178568;11910304
1746	6715	SRD5A1	0	--->	11903314
1747	6716	SRD5A2	0	--->	11903314
1748	4153	MBL2	0	--->	19738092;18091754;17439930
1749	4221	MEN1	0	--->	11903322
1750	4654	MYOD1	0	--->	20966410
1751	2923	PDIA3	0	--->	11832422
1752	6517	SLC2A4	0	--->	11742412
1753	2332	FMR1	0	--->	19367323
1754	3303	HSPA1A	0	--->	19357992;19085089;17555092;12008944
1755	4968	OGG1	0	--->	20667409;16333523
1756	5329	PLAUR	0	--->	20967855
1757	7042	TGFB2	0	--->	11795478
1758	2316	FLNA	0	--->	11390380
1759	5595	MAPK3	0	--->	19713532;18212269;17406055;16428339
1760	462	SERPINC1	0	--->	21044781;15338392
1761	1499	CTNNB1	0	--->	19462446
1762	1544	CYP1A2	0	--->	19451835;19430483;17616786
1763	92	ACVR2A	0	--->	20424473
1764	1234	CCR5	0	--->	19644155;19506371;19479237;19131662;17417600;17060059;16461193;16196460;15215889;12680626
1765	2692	GHRHR	0	--->	20424473
1766	3084	NRG1	0	--->	19644050
1767	7132	TNFRSF1A	0	--->	19643942;19242924;17346438
1768	5781	PTPN11	0	--->	21060863;19820697;17554300
1769	8864	PER2	0	--->	19470168
1770	8202	NCOA3	0	--->	19470168
1771	2952	GSTT1	0	--->	21053180;20517701;20357201;20073549;19823950;19782926;19564823;18840420;18300949;18254710;17182005;16977343;16620396;15492856;14665706;11477481
1772	2944	GSTM1	0	--->	21053180;20732908;20517701;20357201;20073549;19823950;19782926;19564823;19279659;18840420;18551009;18300949;18254710;17182005;16977343;16620396;15492856;15167446;14665706;11477481
1773	5156	PDGFRA	0	--->	20424473;18331602
1774	3586	IL10	0	--->	21030268;20519163;20454933;20424473;19644155;19479237;19407822;19347053;19282863;19131662;19031431;18616700;18163209;17903648;17875573;17487426;17444587;17438520;17213232;16323614;15200452
1775	4353	MPO	0	--->	19651670;18344624;17869258;12861032;12818404
1776	351	APP	0	--->	19696416;18755980
1777	3606	IL18	0	--->	19687159;19347053;18685607;17962365;16186395
1778	7529	YWHAB	0	--->	11279064
1779	5241	PGR	0	--->	19696694
1780	10	NAT2	0	--->	11323315
1781	2246	FGF1	0	--->	20424473;17909102
1782	4254	KITLG	0	--->	19675587
1783	2348	FOLR1	0	--->	20424473
1784	6556	SLC11A1	0	--->	20424473
1785	4233	MET	0	--->	20424473;15911745
1786	5245	PHB	0	--->	19430483
1787	4128	MAOA	0	--->	19666839
1788	3973	LHCGR	0	--->	20424473;19636197
1789	1543	CYP1A1	0	--->	19430483;19022366;17053541;15185560;14665706;11996959
1790	5074	PAWR	0	--->	11910304
1791	8856	NR1I2	0	--->	20346360
1792	1591	CYP24A1	0	--->	19891555
1793	3991	LIPE	0	--->	17318300
1794	958	CD40	0	--->	20456428;17553307
1795	2534	FYN	0	--->	17334644
1796	1432	MAPK14	0	--->	19901160;19088256;18022596;15790570;11390380
1797	1557	CYP2C19	0	--->	20460345
1798	190	NR0B1	0	--->	17308433
1799	654	BMP6	0	--->	18187665
1800	409	ARRB2	0	--->	17256744
1801	1861	TOR1A	0	--->	18212280
1802	598	BCL2L1	0	--->	17272823
1803	4535	ND1	0	--->	18194667
1804	5460	POU5F1	0	--->	20139178
1805	5624	PROC	0	--->	17284699
1806	4210	MEFV	0	--->	18177471
1807	7442	TRPV1	0	--->	17347480
1808	2495	FTH1	0	--->	20110920
1809	7068	THRB	0	--->	20470753
1810	2185	PTK2B	0	--->	18075463
1811	4851	NOTCH1	0	--->	18069660
1812	6382	SDC1	0	--->	18064305
1813	5978	REST	0	--->	17468742
1814	6772	STAT1	0	--->	19915063;14500749
1815	949	SCARB1	0	--->	17404186
1816	5594	MAPK1	0	--->	19901160;19713532;18565507;18212269;17406055;12444202
1817	2150	F2RL1	0	--->	20124108;19064814
1818	3593	IL12B	0	--->	18163209
1819	221895	JAZF1	0	--->	20712903
1820	5295	PIK3R1	0	--->	17404186;15910625
1821	5599	MAPK8	0	--->	19901160;15569856;15516492
1822	5564	PRKAB1	0	--->	18250161
1823	4352	MPL	0	--->	18250227
1824	5581	PRKCE	0	--->	19862010;18663158
1825	6927	HNF1A	0	--->	20172480;17475670;12773136;11938027
1826	1029	CDKN2A	0	--->	20712903;20622881;20346360;19559344;19501493;19293724;18504326;17554300;17478681;12753296;11836163
1827	3689	ITGB2	0	--->	17016617;16915040
1828	6285	S100B	0	--->	17023485
1829	2200	FBN1	0	--->	20537417;20082464
1830	6928	HNF1B	0	--->	20712903
1831	4853	NOTCH2	0	--->	20712903
1832	114548	NLRP3	0	--->	16868559
1833	2492	FSHR	0	--->	16864747
1834	3481	IGF2	0	--->	20540659;20057340
1835	3759	KCNJ2	0	--->	18391953
1836	1890	TYMP	0	--->	19862010
1837	3815	KIT	0	--->	19862010;19675587;19636022;18633766
1838	842	CASP9	0	--->	17030903
1839	841	CASP8	0	--->	17030903;12738800
1840	4035	LRP1	0	--->	18281370
1841	3119	HLA-DQB1	0	--->	19884273;18593440;17554300;17406941;12373032
1842	2335	FN1	0	--->	18268355;9837825
1843	8647	ABCB11	0	--->	20447715
1844	3375	IAPP	0	--->	17213278
1845	3717	JAK2	0	--->	18250227;17426257
1846	2938	GSTA1	0	--->	18300949;17086718
1847	5395	PMS2	0	--->	18307725
1848	11093	ADAMTS13	0	--->	18332284;18194418
1849	196	AHR	0	--->	17053541
1850	5338	PLD2	0	--->	20147969
1851	7067	THRA	0	--->	17065567
1852	7099	TLR4	0	--->	20146922;18382655;17992634;17587646;15650037;15258789
1853	5743	PTGS2	0	--->	19864304;19096033;19046748;17562850;17350020;15569856;15220111;15167446;15138244;14501677;12444028;12391278
1854	9611	NCOR1	0	--->	17468742
1855	2209	FCGR1A	0	--->	18063701
1856	5744	PTHLH	0	--->	20015959;15286039
1857	328	APEX1	0	--->	20010699;15472121
1858	54583	EGLN1	0	--->	17932321
1859	3491	CYR61	0	--->	20043874
1860	7350	UCP1	0	--->	17635070
1861	3123	HLA-DRB1	0	--->	20502044;19884273;19165231;18593440;18589099;17554300;17406941;17106689;15640334;15192840;12373032;12358152
1862	5058	PAK1	0	--->	20001745
1863	3133	HLA-E	0	--->	17554300
1864	2057	EPOR	0	--->	19965681;17293480
1865	6364	CCL20	0	--->	17903302
1866	1565	CYP2D6	0	--->	20489028;19656108;19094446;18784654;18429752;17635183;16198657;15592325;15470329;12172215
1867	7052	TGM2	0	--->	20489165
1868	5879	RAC1	0	--->	20001745;19132225
1869	3106	HLA-B	0	--->	20502044;20335527;19165231;18589099;15640334;12373032
1870	5627	PROS1	0	--->	20514628
1871	5663	PSEN1	0	--->	17645236
1872	3205	HOXA9	0	--->	17885552
1873	2308	FOXO1	0	--->	20018872;17404186
1874	2475	MTOR	0	--->	17889116
1875	1525	CXADR	0	--->	17896511
1876	8660	IRS2	0	--->	17898946;15940190
1877	6890	TAP1	0	--->	17917315;16604487
1878	356	FASLG	0	--->	17853317;15803113;14967838
1879	7448	VTN	0	--->	20031688
1880	3087	HHEX	0	--->	20712903
1881	2697	GJA1	0	--->	17922338;16684925
1882	2309	FOXO3	0	--->	20018872
1883	6117	RPA1	0	--->	17700069
1884	3043	HBB	0	--->	17724704;16132905
1885	3039	HBA1	0	--->	17724704
1886	28	ABO	0	--->	20066004
1887	5771	PTPN2	0	--->	17554300
1888	57817	HAMP	0	--->	19924283;19093740
1889	2729	GCLC	0	--->	18035085
1890	10399	GNB2L1	0	--->	17515463
1891	5566	PRKACA	0	--->	17545677
1892	627	BDNF	0	--->	20712903;20147969;19738930;19210038;18707012;18263664
1893	818	CAMK2G	0	--->	17553505
1894	6037	RNASE3	0	--->	17507019
1895	947	CD34	0	--->	17505307;16439688
1896	7471	WNT1	0	--->	18056036
1897	3065	HDAC1	0	--->	17468742
1898	4855	NOTCH4	0	--->	17496152
1899	2033	EP300	0	--->	19915063
1900	7316	UBC	0	--->	17502380;17381423;15965468
1901	3784	KCNQ1	0	--->	20470906;20424473
1902	7248	TSC1	0	--->	17997379
1903	3077	HFE	0	--->	20478760;20337854;19862010;19820697;15990686;15302000;12514663;12364722;11886425;11423500;11257277
1904	3552	IL1A	0	--->	20070880;19479237;19131662;18157711;17460270;17444587;15476179;11840488
1905	1131	CHRM3	0	--->	17554300
1906	994	CDC25B	0	--->	17554300
1907	3708	ITPR1	0	--->	19934645
1908	613	BCR	0	--->	17939855
1909	4864	NPC1	0	--->	20712903
1910	3557	IL1RN	0	--->	20070880;19818512;19644155;19347053;17611547;17444587;17069782;16174285;15476179;11840488
1911	7276	TTR	0	--->	17980738;16130282
1912	207	AKT1	0	--->	20530298;20346360;17406055;17404186;15136501;14611643
1913	5294	PIK3CG	0	--->	19924283;19820697
1914	354	KLK3	0	--->	20086117
1915	367	AR	0	--->	20083725;19347812;11903314
1917	55054	ATG16L1	0	--->	17554300
1918	8837	CFLAR	0	--->	18398344;15304499
1919	2717	GLA	0	--->	16754800
1920	7166	TPH1	0	--->	20346360;19961731
1921	2263	FGFR2	0	--->	20717167;12393912
1922	7507	XPA	0	--->	18711149
1923	7035	TFPI	0	--->	18677291
1924	4170	MCL1	0	--->	15451437
1925	2260	FGFR1	0	--->	20717167
1926	2261	FGFR3	0	--->	20717167;15915095
1927	2068	ERCC2	0	--->	18711149
1928	7280	TUBB2A	0	--->	15188402
1929	1440	CSF3	0	--->	18785976
1930	1958	EGR1	0	--->	15211096
1931	2548	GAA	0	--->	18757064
1932	1649	DDIT3	0	--->	15277326
1933	1147	CHUK	0	--->	19851296
1934	1991	ELANE	0	--->	20346360;12444202
1935	8743	TNFSF10	0	--->	15451437
1936	6470	SHMT1	0	--->	18635682
1937	3315	HSPB1	0	--->	15790570
1938	6720	SREBF1	0	--->	15809359
1939	6948	TCN2	0	--->	18635682
1940	4282	MIF	0	--->	18618071;15286457
1941	7298	TYMS	0	--->	18635682
1942	5608	MAP2K6	0	--->	15790570
1943	3663	IRF5	0	--->	19851296
1944	2100	ESR2	0	--->	20346360;16280269;16269961;15894829;15167446;12691862
1945	7031	TFF1	0	--->	19851296
1946	653361	NCF1	0	--->	15618548
1947	71	ACTG1	0	--->	15618548
1948	9021	SOCS3	0	--->	18656467
1949	2017	CTTN	0	--->	15618548
1950	1410	CRYAB	0	--->	15188402
1951	5915	RARB	0	--->	20346360;17065567
1952	203068	TUBB	0	--->	15188402
1953	274	BIN1	0	--->	19851296
1954	3929	LBP	0	--->	20346360
1955	3486	IGFBP3	0	--->	19036873
1956	4089	SMAD4	0	--->	20346360;19211612
1957	7078	TIMP3	0	--->	17901377
1958	9232	PTTG1	0	--->	15178645
1959	9612	NCOR2	0	--->	19851296
1960	1803	DPP4	0	--->	19061927;11882590
1961	2149	F2R	0	--->	19064814;17347481
1962	1509	CTSD	0	--->	19061927
1963	9076	CLDN1	0	--->	15070779
1964	4087	SMAD2	0	--->	20346360;19211612;16556868
1965	4088	SMAD3	0	--->	20346360;19211612;18250161;16556868
1966	6696	SPP1	0	--->	19028408;15167446;12506143
1968	6521	SLC4A1	0	--->	20691413;20424473;17137217
1969	4043	LRPAP1	0	--->	19851296
1970	410	ARSA	0	--->	15188402
1971	5340	PLG	0	--->	20346360;17927806
1972	5979	RET	0	--->	18820179;18248681;16767674;12000816
1973	1950	EGF	0	--->	20424473;12009575;11786904
1974	581	BAX	0	--->	20346360;19895710
1975	5588	PRKCQ	0	--->	19851296
1976	2158	F9	0	--->	20346360
1977	121278	TPH2	0	--->	20346360
1978	1589	CYP21A2	0	--->	20685352;20617557;17526939
1979	5176	SERPINF1	0	--->	20685859
1980	7057	THBS1	0	--->	20346360;18676351
1981	7080	NKX2-1	0	--->	18957494
1982	3312	HSPA8	0	--->	18600213
1984	3479	IGF1	0	--->	20215395;19846733;19759555;19330922;19103645;19070892;18703768;18653547;18603571;17211256;16785149;14604834;12791939;12050240
1985	5111	PCNA	0	--->	16388758
1986	3398	ID2	0	--->	18436795
1987	8842	PROM1	0	--->	16439688
1988	5428	POLG	0	--->	20198856
1989	836	CASP3	0	--->	16501604
1990	3554	IL1R1	0	--->	20709104;16323614;11849463
1991	8644	AKR1C3	0	--->	16337083
1992	4638	MYLK	0	--->	18496125
1993	7161	TP73	0	--->	19851296
1994	1616	DAXX	0	--->	18480747
1995	2214	FCGR3A	0	--->	18475309
1996	10333	TLR6	0	--->	20224557
1997	6261	RYR1	0	--->	20424473
1998	2932	GSK3B	0	--->	20190034;18786229;18201972
1999	1756	DMD	0	--->	16524176
2000	79602	ADIPOR2	0	--->	20712903
2001	9314	KLF4	0	--->	16632465
2002	5048	PAFAH1B1	0	--->	16689754
2003	51422	PRKAG2	0	--->	19862010
2004	4261	CIITA	0	--->	18398440
2005	6708	SPTA1	0	--->	19862010
2006	2157	F8	0	--->	20174619;18000609;17927806;11391716
2007	3480	IGF1R	0	--->	20179633;19759555;19330903;18477064;17898946;15043778
2008	405	ARNT	0	--->	16554418
2009	811	CALR	0	--->	18417548
2010	6667	SP1	0	--->	16565233;11850421
2011	2277	FIGF	0	--->	18416461
2012	3627	CXCL10	0	--->	20186422
2013	6198	RPS6KB1	0	--->	20190034
2014	1394	CRHR1	0	--->	18496130
2015	3909	LAMA3	0	--->	19851296
2016	6714	SRC	0	--->	16002577;12663375
2017	3688	ITGB1	0	--->	15978110;12514714
2018	1948	EFNB2	0	--->	18570897
2019	182	JAG1	0	--->	16013021
2020	8431	NR0B2	0	--->	20346360
2021	2947	GSTM3	0	--->	18551009;17922434
2022	79001	VKORC1	0	--->	15972850
2023	3350	HTR1A	0	--->	18573276
2024	3113	HLA-DPA1	0	--->	18593440
2025	7018	TF	0	--->	18597674
2026	7391	USF1	0	--->	15959806
2027	9978	RBX1	0	--->	15965468
2028	4363	ABCC1	0	--->	19851296
2029	3117	HLA-DQA1	0	--->	18593440;17554300;11798899
2030	3516	RBPJ	0	--->	20346360
2031	5045	FURIN	0	--->	20707915
2032	8648	NCOA1	0	--->	16269961
2033	1277	COL1A1	0	--->	16263577;12358155;11566920
2034	7137	TNNI3	0	--->	18513529;16754800
2035	3484	IGFBP1	0	--->	18513511
2036	629	CFB	0	--->	18502988
2037	472	ATM	0	--->	18502988;11165203
2038	5747	PTK2	0	--->	16244766
2039	4625	MYH7	0	--->	18513529;16754800
2040	6915	TBXA2R	0	--->	18529068
2041	4000	LMNA	0	--->	16117820;15205220
2042	2099	ESR1	0	--->	20346360;18582450;18360040;17971628;17854418;17372038;17095210;16280269;16269961;16179580;16159931;15167446;14600184;12691862;12509901;11903314;11894143;11818702
2043	7490	WT1	0	--->	18516627
2044	64127	NOD2	0	--->	20549515;19479837;18382655;17554300
2045	1815	DRD4	0	--->	16182111;9457173
2046	59	ACTA2	0	--->	20734336
