# Supplementary material for: GLAD4U: deriving and prioritizing gene lists from PubMed literature
Source: BMC Genomics. 2012 Dec 17;13(Suppl 8):S20. doi: 10.1186/1471-2164-13-S8-S20 (PMC3535723; doi:10.1186/1471-2164-13-S8-S20)
Supplement: Additional file 3 — GLAD4U prioritization of disease candidate genes. This table shows the number of genes associated with each GeneWanderer hereditaty disease, retrieved by GLAD4U and overlapping between the two lists before and after thresholding. F-measure fold change between the GLAD4U prioritized list before and after thresholding, as well as the actual F-measures are also displayed in the table. [file 1471-2164-13-S8-S20-S3.xlsx]

## Sheet: Suppl File 3
Supplemental File 3
GeneWanderer, Hereditary Diseases	Standard gene count	GLAD4U gene count, before thresold (overlapping gene count)	GLAD4U gene count, after threshold (overlapping gene count)	Fold-increase F-measure (before/after threshold)
Age-Related Macular Degeneration	12	319 (11)	86 (10)	3.378 (0.06/0.204)
Amyotrophic lateral sclerosis	8	387 (8)	64 (8)	5.486 (0.041/0.222)
Bardet-Biedl Syndrome	13	73 (13)	50 (13)	1.365 (0.302/0.413)
Breast cancer familial	15	1640 (14)	204 (9)	5.232 (0.016/0.082)
Cataract, autosomal dominant	11	62 (11)	43 (11)	1.352 (0.301/0.407)
Charcot Marie Tooth Disease	21	151 (21)	59 (21)	2.15 (0.244/0.525)
Chondrodysplasia punctata	14	28 (8)	22 (8)	1.167 (0.381/0.444)
Dilated cardiomyopathy	20	336 (18)	69 (17)	3.778 (0.101/0.382)
Ehlers Danlos syndrome	9	49 (9)	31 (9)	1.45 (0.31/0.45)
Epidermolysis bullosa	12	61 (12)	25 (12)	1.973 (0.329/0.649)
Esophageal carcinoma	10	1017 (11)	127 (7)	5.247 (0.019/0.102)
Essential hypertension	12	511 (11)	114 (8)	3.019 (0.042/0.127)
Fanconi anemia	12	336 (12)	94 (12)	3.283 (0.069/0.226)
Glioma of brain, familial	21	263 (9)	63 (4)	1.503 (0.063/0.095)
Hermansky-Pudlak syndrome	8	44 (8)	35 (8)	1.209 (0.308/0.372)
Hypertrophic cardiomyopathy	14	198 (12)	57 (12)	2.986 (0.113/0.338)
Inflammatory Bowel Disease	8	995 (8)	184 (7)	4.571 (0.016/0.073)
Leber congenital amaurosis	9	59 (9)	43 (9)	1.308 (0.265/0.346)
Leigh Syndrome	24	209 (22)	106 (16)	1.303 (0.189/0.246)
Limb-Girdle Muscle Dystrophy	14	98 (14)	51 (14)	1.723 (0.25/0.431)
Long QT Syndrome	9	107 (9)	27 (8)	2.864 (0.155/0.444)
Microphthalmia	11	180 (9)	63 (9)	2.581 (0.094/0.243)
Mitochondrial complex I deficiency disorders	16	136 (15)	68 (10)	1.206 (0.197/0.238)
Non-Insulin-Dependent Diabetes Mellitus	19	1456 (20)	224 (16)	5.112 (0.026/0.132)
Nonsyndromic hearing loss	43	136 (37)	86 (31)	1.163 (0.413/0.481)
Noonan Syndrome, Costello syndrome, Cardiofaciocutaneous Syndrome	8	2 (1)	2 (1)	1 (0.2/0.2)
Obesity	13	1778 (13)	276 (12)	5.721 (0.015/0.083)
Prostate cancer	13	2620 (14)	293 (11)	7.281 (0.01/0.072)
Retinitis pigmentosa	21	336 (21)	140 (21)	2.217 (0.118/0.261)
Spinocerebellar Ataxia	13	339 (13)	91 (13)	3.385 (0.074/0.25)
Thyroid carcinoma, papillary	8	446 (8)	69 (5)	3.685 (0.035/0.13)
Xeroderma pigmentosum	8	279 (8)	87 (8)	3.021 (0.056/0.168)
